# Supplementary material for: Knowledge, attitudes, and practices related to antibiotic use in Paschim Bardhaman District: A survey of healthcare providers in West Bengal, India
Source: PLoS One. 2019 May 31;14(5):e0217818. doi: 10.1371/journal.pone.0217818 (PMC6544287; doi:10.1371/journal.pone.0217818)
Supplement: S1 Appendix — (XLS) [file pone.0217818.s001.xls]

## Sheet: Sheet1
Knowledge, Attitudes and Practices regarding the use of Antibiotic
Sl.No.	ID No.	Age	Gender	Highest Education Level	Occupation	If other, then please specify the occupation	How long have you worked in your present job? (month)	Average number of patients seen during home visit	Average number of patients seen at your clinic/stall	Average fees charged	Please specify the amount/type	Average fees charged	Please specify the amount/type	Most patients coming to you are (Education)	Most patients coming to you are (Education)	Most patients coming to you are (Education)	Most patients coming to you are (Earning)	Most patients coming to you are (Earning)	Most patients coming to you are (Earning)	If other,please specify the occupation	Please mention top three diseases you usually seen	Please mention top three diseases you usually seen	Please mention top three diseases you usually seen	Please mention top three diseases you usually seen	Please mention top three diseases you usually seen	Please mention top three diseases you usually seen	Knowledge of antibiotics is important to me in my role as a health provider	Usual source of information on antibiotics/other drugs	Usual source of information on antibiotics/other drugs	Usual source of information on antibiotics/other drugs	Usual source of information on antibiotics/other drugs	If other, then please specify the source	Do you think you have enough sources of information about antibiotics when you need it?	Please specify the source	Do you know of any guidelines related to antibiotic use?	If yes, then please name the guideline	Do you think it is difficult to select the correct antibiotic for a particular illness?	Please explain	Antibiotics are useful for bacterial infections (i.e. typhoid)	Antibiotics are useful for viral infections (i.e. flu)	Antibiotics are indicated to reduce the symptoms of pain and inflammation	Antibiotic resistance is a phenomenon for which a bacterium loses its sensitivity to an antibiotic	A 40 year-old woman comes to you complaining of 4 days of watery loose stools with 1-2 episodes of vomiting. No history of fever. Which antibiotic will you recommend?	A 40 year-old woman comes to you complaining of 4 days of watery loose stools with 1-2 episodes of vomiting. No history of fever. Which antibiotic will you recommend?	A 40 year-old woman comes to you complaining of 4 days of watery loose stools with 1-2 episodes of vomiting. No history of fever. Which antibiotic will you recommend?	A 40 year-old woman comes to you complaining of 4 days of watery loose stools with 1-2 episodes of vomiting. No history of fever. Which antibiotic will you recommend? Any other drugs	Which one of the following antibiotics is contraindicated in pregnancy?	Which one of the following antibiotics is contraindicated in pregnancy?	Which one of the following antibiotics is contraindicated in pregnancy?
1	1	24	Male	HIGHER SECONDARY	5		2	NA	NA	3	MEDICINE RATE			2			1				FEVER	PAIN	COUGH	DYSENTRY	VOMITING		2	2					2		2		2	IT IS DIFFICULT TO CHOOSE RIGHT ANTIBIOTIC IF I DON'T KNOW ABOUT IT	4	2	2	4	4				3
2	2	32	Male	HIGHER SECONDARY	5		48	NA	10	2	MRP			2			1	3			FEVER	PAIN	GAS				1	2					1		2		1		2	1	2	2	2				99
3	3	35	Male	HIGHER SECONDARY	5	PHARMACY WORKER	96	NA	10	2	MRP			1			1				SUGAR	BLOOD PRESSURE	FEVER				3	2					2		2		1		3	1	3	3	1				2
4	4	54	Male	B.COM	5		121	NA	NA	NA				2			2				FEVER	GYNAE	ORTHO				2	2					2		2		1		2	2	2	2	2				99
5	5	45	Male	B.A	5	PHARMACY WORKER	108	NA	NA	2	MRP			2			3				DIABETES	PHYSICAL HARM	COUGH				2	2					1		2				1	2	4	4	2	4			99
6	6	33	Male	MBA	5	MEDICINE RETAILER	36	NA	15-20	2				2			4				FEVER	COUGH	COLD				2	2					1	KNOWLEDGE FROM DOCTOR	2		1	REFER TO THE DOCTOR	2	2	2	1	99				99
7	7	32	Male	HIGHER SECONDARY	5	PHARMACY WORKER	168	NA	NA	2	MRP			2			1				PAIN	FEVER	DYSENTRY				1	2					1	FROM DOCTOR	1		1		2	2	3	2	2				2
8	8	33	Male	SECONDARY	5		168	2	NA	2	MRP			2			1				FEVER	LOOSE MOTION	COUGH & COLD				2	1					1	FROM MR	1	SASTHO AYAN	2		2	3	3	4	4				99
9	9	40	Male	HIGHER SECONDARY	3		216	3	10	2	MRP			2			1				FEVER	COLD	COUGH	ALLERGY	ASTHMA		2	1	2				1	BOOKS	1	DRUG TODAY, BLMS	1	HE IS EXPERIENCED	2	4	2	2	1				2
10	10	45	Male	GRADUATE	3		144	5	10./12	2	MRP			2			1				FEVER	LOOSE MOTION	COUGH & COLD				2	1					1	STUDY GUIDELINE	1	DURING STUDY	1	EXPERIENCE	2	2	4	2	4				1
11	11	41	Male	B.COM	5		72	NA	NA	2	MRP			2			4				FEVER	TYPHOID	DIARRHEA				2	3					2		2		1		2	2	2	2	2				99
12	12	39	Male	SECONDARY	5	PHARMACY WORKER	156	NA	NA	2	MRP			1			1				FEVER	COLD	BODY ACHE				2	1					1		1	DRUG TODAY, DOCTOR PRESCRIPTION,MMIS,CMIS	1		3	3	3	2	1	2			3
13	13	52	Male	HIGHER SECONDARY	3		444	2,-3	15	1	50			1			1				FEVER	DIARRHEA	BODY PAIN				1	1					2		1	DRUG TODAY, CIMS	2		1	1	1	1	1				3
14	14	45	Male	IEC	3		240	5	10	2	MRP			2			3	4		BUSINESS	FEVER	COUH&COLD	WEAKNESS				2	1					1		1		2	EXPERIENCE	1	1	2	1	2				2
15	15	43	Male	GRADUATE	5	CHEMIST SHOP OWNER	6	NA	20	2	LITLE UNDER MRP			99			3				ASTHMA	SUGAR	BLOOD PRESSURE				2	1	3				2		2		1		2	4	2	2	4				99
16	16	47	Male	BSC, RMP, BISM	3		120	NA	25	2	MRP			2			3				FEVER	COLD	FLU	COUGH	SKIN	HYPERTENSION	1	1	2				1	FROM PHYSICIAN	1		1		2	2	3	2	2				99
17	17	36	Male	HIGHER SECONDARY	5		168	NA	100	2	MRP			1			1				BODY PAIN	COUGH	GASTERITIES				1	2					2	ANTIBIOTIC RELATED TO GASTERITIES,FEVER,TYPHOID,MALARIA ETC. NOT CLEAR WITHOUT TEST	1		1	VERY DIFFICULT WITHOUT TEST	1	1	4	2	2				2
18	18	28	Male	B.PHARM	5		31	NA	40	NA				2			3				COMMON COLD	TUBERCULOSIS	DIARRHEA				1	3					1		1		1		1	5	5	5	4				3
19	19	38	Male	HIGHER SECONDARY	3		192	NA	20-25	2	MRP			2			1				RTI	FEVER	DIARRHEA				1	1					1	MEDICAL REPRESENTATIVE	2		2	I KNOW THE REQUIRED DOSE	1	1	1	1	2				2
20	20	52	Male	B.SC	5		264	NA	20	97				2			3				FEVER	PAIN	DIARRHEA				3	1					1		1		2		1	1	5	1	2				1
21	21	37	Male	GRADUATE	5		24	NA	25	2	AS PER MRP			1	2		1				FEVER	COUGH	GYNAE				2	1	3				2	BOOKS	1	INTERNET	2		2	2	2	2	99				99
22	22	40	Male	GRADUATE	5		180	NA	100	2	MRP			2			1	3			PAIN	FEVER	COUGH&COLD				1	2					1		2		1		4	4	2	4	1				3
23	23	49	Male	HIGHER SECONDARY	5	PHARMACY WORKER	144	25	NA	2	MRP			3			3				SUGAR	BLOOD PRESSURE	COUGH&COLD				2	1					2		2		1		1	2	3	3	2				99
24	24	47	Male	B.A.M.S	2		204	NA	5,-7	1	100	2	MRP	2			1				SKIN DISEASE	ASTHMA	PAIN				5	4				DURING AYURVEDIC TRAINING UNDERSTANDING ON ALLOPATHY IS REQIURED	1		1	STUDIED AS PART OF COURSE	2	ANTIBIOTIC ARE COMPLETELY UNNECESSARY	5	5	5	99	99				99
25	25	40	Male	SECONDARY	3		300	10	30	1	30	2	MRP	3			1	2	3		FEVER	COUGH&COLD	HYPERTENSION				2	1	3				1	BOOKS	1	CMS	2	I HAVE KNOWLEDGE	2	4	4	1	2	4			3
26	26	70	Male	SECONDARY	3		444	5,-10	10	2	MRP+25%			1			1				HEADACHE	FEVER	LATRINE				2	4				BOOKS	1	MEDICAL HALL	1	ALOPATHIC PATIENT MEDICINE	2		2	2	2	2	2				99
27	27	40	Male	HIGHER SECONDARY	3		240	5	5	2	MRP			2			1				FEVER	DYSENTRY	HEADACHE				1	2					1	FROM OTHER DOCTOR	2		2		4	2	2	2	2				2
28	28	35	Male	HIGHER SECONDARY	3		120	NA	10	2	MRP			2			1				FLU	FEVER	DIARRHEA				2	1	4			SIMS	2	SEMINAR	2		1	LACK OF INFORMATION	2	2	4	2	2	4			2
29	29	31	Male	SECONDARY	5	MEDICAL SHOP	108	NA	50	2	MRP			2			3				COLD	FEVER	COUGH				2	2					1	FROM DOCTOR	2		1		5	5	2	2	2	4			99
30	30	42	Male	HIGHER SECONDARY	3		60	2,-4	2,-4	1	10			2			3				FEVER	COUGH&COLD	BODY PAIN				2	2					1	SENIOR DOCTOR	2		1	DOES NOT HAVE THAT MUCH KNOWLEDGE	2	2	2	99	2				99
31	31	26	Male	HIGHER SECONDARY	5		12	NA	NA	NA				3			3				FEVER	STOMACH PAIN	BODY PAIN				2	4					1		1		2		2	2	2	2	2				99
32	32	61	Male	SCHOOL FINAL	5		180	NA	NA	NA				2			3				FEVER	DIARRHEA	COUGH				2	4					2		2		1		2	2	2	3	2				99
33	33	33	Male	B.A	5		108	NA	NA	NA				3			3				ACIDITY	FEVER	COUGH & COLD				1	2					2		2		1		1	1	1	1	2				1
34	34	61	Male	HIGHER SECONDARY	5		360	NA	NA	NA				2			3				FEVER	COLD	DYSENTRY				2	2					1	FROM DOCTOR	2		2		2	2	2	2	1				3
35	35	42	Male	B.A	5	PHARMACY WORKER	120	NA	NA	NA				2			1				99	99	99				1	2					99		99		99		2	2	2	2	99				99
36	36	53	Male	D.M.S	2		216	NA	5	2	20-30			2			1				FEVER	COLD	DYSENTRY				3	1					2		2		1		2	2	2	3	99				99
37	37	54	Male	GRADUATE	5		300	NA	NA	NA				2			1				TYPHOID	DYSENTRY	VIRAL INFECTION				1	2					2		2		1		2	3	3	2	2				3
38	38	24	Male	SECONDARY	5		24	NA	NA	2	MRP			2			3	4			DIARRHEA	ORTHO	GYNAE				2	1					1		2		1		2	2	4	4	1				99
39	39	39	Male	SECONDARY	5		204	NA	NA	NA				2			1				99	99	99	`			2	1					2		2		1		2	1	3	3	4				99
40	40	33	Male	11TH	5		240	NA	NA	NA				3			3				FEVER	COUGH	COLD				1	1	2				1		1		1		1	3	4	1				OFLOMAC-OZ	99
41	41	42	Male	HIGHER SECONDARY	5	PROPRITER OF PHARMACY	96	NA	NA	NA				1	2		4				COLD	COUGH	FEVER				2	1	2				2		2		99		3	3	2	2	4				99
42	42	48	Male	SECONDARY	3		264	2	20	2	MRP			2			1				FEVER	COUGH	COLD	DYSENTRY			2	2					1		1		1		1	1	1	1	1	2			99
43	43	39	Male	HIGHER SECONDARY	3		120	2	10,-12	2	MRP+Rs.20-30			2			1				FEVER	DIARRHEA	WEAKNESS				2	1	3			GOOGLE SEARECH	1	EDUCATION, GOOGLE	2		2	KNOWLEDGE	2	4	2	2	2				99
44	44	32	Male	SECONDARY	3		38	NA	6-7.	2				2			1				FEVER	99	99				1	4				BOOK	1		1		1		5	2	2	2	2				2
45	45	38	Male	SECONDARY	5		72	NA	NA	NA				3			3				SUGAR	BLOOD PRESSURE	FEVER				2	1					2		2				2	2	4	2	2				99
46	46	36	Male	GRADUATE	3		120	2	12	2	MRP			3			3				FEVER	99	99				1	1					1		2		1		2	2	2	2	2				3
47	47	56	Male	HIGHER SECONDARY	3		300	NA	5,-10	1	20			2			1				FEVER	COUGH	SKIN PROBLEM				2	2					2	FROM DOCTORS	2		1	WE GIVE LESS ANTIBIOTIC	2	2	2	2	1				1	2
48	48	32	Male	HIGHER SECONDARY	3		240	5,-6	15-20	1	50	2	MRP	2			1				COLD	COUGH	FEVER	DIARRHEA			1	4				CIMS	1	CIMS	2		2	EXPERIENCE & KNOWLEDGE	1	1	1	1	3				2
49	49	52	Male	HIGHER SECONDARY	3		300	4	4	2	10			2			1				FEVER	PAIN					1	2					1		1		1		2	2	2	3	1	2	4		2
50	50	27	Male	SECONDARY	3		36	5	10	2	MRP			1			1				DYSENTRY	DIARRHEA	FEVER				2	4				GB BOOK	1	GB BOOK	2		1	MANY MANY ANTIBIOTICS IN THE MARKET	2	2	2	2	2	ONDEM			2
51	51	36	Male	HIGHER SECONDARY	5	PROPRITER OF PHARMACY	204	NA	99	NA				1			3				99	99	99				2	4				PRESCRIPTION	2		2		2		1	4	4	2	4				2
52	52	35	Male	HIGHER SECONDARY	5	PHARMACY WORKER	108	NA	50	2	MRP			2			3				COLD&COUGH	FLU	FEVER				1	2					2	CONSULTANT	2		1		3	2	4	1	1	2	4		99
53	53	48	Male	SECONDARY	3		36	NA	8	2	MRP			1			1				FEVER	PAIN	COLD				2	4				BOOKS	1	BOOKS	1	BOOK	1	DOES NOT KNOW IT WILL SUIT OR NOT	2	2	2	3	1				99
54	54	48	Male	BUMS	2		240	NA	10	1	100			3			4				GASTRIC	SEX	SKIN				1	4				BOOK	1		1		1		1	4	2	2	4				1
55	55	62	Male	HIGHER SECONDARY	3		480	1,-2	10	1	20,-30	2		2			1				COUGH	COLD	FEVER	TETANUS INJECTION			1	1	2				1		2		1		1	5	5	2	2	3			1
56	56	73	Male	PRE UNIVERSITY	3	DMS	504	4	25	2	MRP			1			1				FEVER	PAIN	GASTERITIES				1	1	4			BOOK	1	MR & BOOK	1	ETIOLOGY OF PRACTICE OF MEDICINE	2	EXPERIENCE	1	1	1	5	2				3
57	57	30	Male	HIGHER SECONDARY	5		96	NA	NA	NA				2			3				DIABETES	BLOOD PRESSURE	CARDIAC				2	1					2		2		1		3	3	3	3	99				99
58	58	38	Male	HIGHER SECONDARY	3		60	NA	15	2	MRP			2			1				FEVER	COUGH	WOUND				2	2					1	OTHER PHYSICIAN	1		1	WITHOUT INVESTIGATION IT IS DIFFICULT TO SELECT CORRECT ANTIBIOTIC	1	3	4	2	1	2			2
59	59	51	Male	HIGHER SECONDARY	3		348	4	10	2	MRP+50			2			4			BUSINESS	COLD	INFECTION	FEVER				2	2	4			BOOK	1	GOOGLE	1	GOOGLE	1	DIFFICULT TO CHOOSE CORRECT ANTIBIOTIC	2	2	2	3	ZENFLOX-0Z	ORS			99
60	60	39	Male	HIGHER SECONDARY	3		48	5	15	1	30	2	MRP	2			3				FEVER	DIARRHEA	JAUNDICE				1	1					1	MR,SENIOR DOCTOR	1	IMG TODAY	2	ACCORDING TO THE INVESTIGATION I HAVE TREATMENT	1	1	1	1	1	2			3
61	61	32	Male	B.PHARM	5		72	5	NA	2	MRP			3			2				SKIN	GASTRIC	FEVER	BODY PAIN			2	3				BOOK	1		2		2		1	1	4	2	3				1
62	62	42	Male	GRADUATE	3		204	4,-5	15-20	1	50	2	MRP	1	2		1				COLD	COUGH	LOOSE MOTION				2	1	2	4		BOOK	1	FROM DOCTOR	2		1	I DON'T KNOW WHICVH WILL BE RESISTANT	1	2	4	2	1	2			2	3
63	63	52	Male	GRADUATE	3		360	4,-5	20-50	2	MRP			2			1				COUGH	DIARRHEA	FEVER				2	1					2		2		1	DOES NOT KNOW IT WILL SUIT OR NOT	2	2	2	4	1				99
64	64	45	Male	B.COM	3		240	2	20	1	30	2	MRP	1			1				FEVER	SCALLIES	ASTHMA				1	1					2	TRAINING IS NEEDED	2		1	LACK OF CONFIDENCE	1	1	2	2	1	2			1
65	65	25	Female	GRADUATE	4		15	NA	70	NA				1			1	2			COPD	ACUTE GASTRO ENTERITIES	CVA				1	4				FROM MY ACCADEMIC EDUCATION	2	ADEQUATE SUPPLY OF GUIDLINE AND PROTOCOLS	2		1	LACK OF AVAILABILITY OF ANTIBIOTICS IN THE HOSPITAL	1	1	3	1	1				2
66	66	53	Male	HIGHER SECONDARY	3		180	1	20	1	10	2	MRP	1			1				DYSENTRY	GASTRIC	FEVER				2	2					1	EXPERIENCE	2		1	DO BLOOD TEST	2	2	2	2	1				99
67	67	43	Female	M D PEDIATRIC	1		24	NA	100	NA				2			1				RESPIRATORY TRACT INFECTION	ACUTE GASTRO ENTERITIES	ACUTE FEBRILE ILLNESS				2	3	4			MEDICAL BOOK	1	MEDICAL BOOK	1	NEW BORN PEDIATRIC BOOK	1	LESS CHANCE TO PERFORM BLOOD CULTURE & SUSTAI	1	5	4	2	4				3
68	68	40	Male	SECONDARY	3		84	NA	8	2	MRP			2			1				COUGH	COLD	DIARRHEA	WOUND			2	1	4			BOOK	1	BOOK (ESSENTIAL DRUG FOR PRIMARY HEALTH CARE)	1	BOOK (ESSENTIAL DRUG FOR PRIMARY HEALTH CARE)	2	PROPER KNOWLEDGE & EXPERIENCE	1	5	2	2	1	2			2	3
69	69	26	Female	BDS	1		12	NA	60	NA				2			2				PERIO DERMETITIES	CARIES	ULCER (MOUTH)				2	4				FROM MY ACADEMIC INSTITUTION	2		2		2		2	3	1	1	2				3
70	70	36	Male	B.SC	3		312	4,-5	15-20	2	MRP			1			1				FEVER	COLD	PAIN				2	1	2	4		SIMS,MIMS,DRUG TODAY	1		1	DOCTORS	1	INSUFFICIENT KNOWLEDGE	2	2	4	2	1	2			99
71	71	19	Male	11TH	5		36	NA	NA	NA				3			3				FEVER	HEADACHE	COUGH & COLD				2	2					1		2		2		99	99	2	2	1				3
72	72	55	Male	SECONDARY	3		408	5	14	2	MRP			1			2				COLD	COUGH	FEVER				2	1					1	MR	2		1	LACK OF INFORMATION	2	2	2	2	CIFRON-T				99
73	73	51	Male	RMP	3		384	10	50	1	20	2	PRINT	2			1				COLD	COUGH	FEVER				1	1	2	3			1	MR, DOCTOR, INTERNET	2		2	EXPERIENCE	2	2	5	2	1	2			3
74	74	62	Male	HIGHER SECONDARY	3		264	5	20	2	MRP			1			1				COUGH	COLD	FEVER	DIARRHEA			1	1	3			GOOGLE SEARECH	1	BOOK	2		1	LACK OF INFORMATION	1	1	1	1	2				2
75	75	43	Male	SECONDARY	3		60	4	5	2	MRP			2			3				COLD	COUGH	FEVER				2	2					2		2		1	DIFFICULT TO CHOOSE CORRECT ANTIBIOTIC	1	3	2	2	2				3
76	76	35	Male	B.SC	3		60	2	5	2	MRP			2			1				FEVER	COUGH	COLD	LOOSE MOTION			1	1					1	MR	1	PHYSICIAN	1	IF SERIOUS SEEK ANTIBIOTIC FROM OTHER DOCTORS	2	2	3	2	1	4			2	3
77	77	42	Male	SECONDARY	3		216	5	10	1	50			3			3				RTI	FEVER	COUGH	COLD	DIARRHEA		1	1	3			GOOGLE SEARECH	1	MR, INTERNET	1	ESSENTIALS OF PADEIATRIC, A HANDBOOK OF CLINICAL GYANECOLOGY	1	NOT CONFIRMED BY TEST	1	5	3	1	2				3
78	78	37	Male	HIGHER SECONDARY	3		144	5	7	2	MRP			1			1				FEVER	COPD	COLD				2	2					1	BOOK	2		1	DIFFICULT TO CHOOSE CORRECT ANTIBIOTIC	2	2	2	4	2				3
79	79	66	Male	GRADUATE	5	MEDICAL STORE PROPRIETOR	432	NA	14-15	2	MRP			2			4			BUSINESS	FEVER	COUGH	SKIN				2	2					2		1	DOCTORS	1		1	2	4	1	2				2
80	80	37	Male	HIGHER SECONDARY	3		168	2	10	1	20	2	MRP	1			1				FEVER	DIARRHEA	GAS				2	1	3			GOOGLE	1	ACCDEMIC BOOKS	1	DRUG TODAY	1	DUE TO SIDE EFFECTS OF ANTIBIOTIC	1	2	4	4	2				3
81	81	22	Male	B.A	5		12	NA	99	NA				3			4			BUSINESS	FEVER	COLD	PAIN				3	2					2		2		1		2	2	4	2	2				99
82	82	42	Male	GRADUATE	5		300	NA	NA	NA				99			4			BUSINESS	DIARRHEA	FEVER	STOMACH PAIN				4	2					2		2		1		2	2	4	3	4				99
83	83	32	Male	HIGHER SECONDARY	5		60	NA	NA	NA				3			4				DIABETES	HEART	CHILD				2	2					1	DOCTOR PRESCRIPTION	2		1		2	4	2	2	4				99
84	84	44	Male	SECONDARY	5		144	NA	NA	NA				1			1				FEVER	VOMITING	LATRINE				2	2					1	DOCTOR PRESCRIPTION	2		2		4	2	2	2	4				99
85	85	50	Male	HIGHER SECONDARY	5	OWNER OF PHARMACY	180	NA	NA	NA				3			2				FEVER	COUGH	COLD				1	2					2		2		2		2	2	2	2	2				3
86	86	40	Male	HIGHER SECONDARY	5		204	NA	NA	NA				3			1				FEVER	BODY PAIN	DYSENTRY				1	1					1		2		1		2	2	2	2	2				1
87	87	29	Male	POST GRADUATE TRAINING	1		36	NA	100	NA				1			2				COPD	LRTI	HTN				1	3					1	FROM THE PHYSICIAN	2		1	IN A CARE OF UNCONTROL COPD & SUPRESSED INFECTION	1	5	4	1	2				2
88	88	45	Male	SECONDARY	5		312	NA	NA	NA				2			3				DEHYDRATION	VIRAL FEVER	GASTERITIES				2	1					2		1		2		2	2	2	4	2				3
89	89	26	Male	GRADUATE	3		24	5	10	2	MRP			2			1				FEVER	COUGH	LOOSE MOTION				1	3					1		2		1		1	4	1	1	2				2
90	90	57	Male	HIGHER SECONDARY	3		360	5,-7	15-16	1	10,-20			2			1				COLD	COUGH	FEVER	DIARRHEA			1	2	4			CIMS,MIMS	1	CIMS	1	CIMS, MEDICAL DICTIONARY	2	ONLY PRESCRIBE MEDICINE AFTER LABORATORY TEST	2	3	1	4	4				2
91	91	26	Male	HIGHER SECONDARY	3		12	NA	5	1	20			2			4			PRIVATE JOB	FEVER	LOOSE MOTION	VOMITING				2	2					1	ICM TRAINING	1	ANIRUDHHA BHATTACHARJEE	2	BY TRAINING	1	2	2	2	4				2
92	92	40	Female	ANM	4		108	NA	100	NA				2			4			BUSINESS	FEVER	SOORE THROAT	ABDOMAIN PAIN				1	2					2	TRAINING	2		1	DON'T KNOW WHICH ANTIBIOTIC WILL BE USEFUL FOR WHICH DISEASE	1	1	1	3	2				3
93	93	42	Male	HIGHER SECONDARY	3		276	NA	16	1	30			1			1				FEVER	COUGH	cold				1	1	4			BOOK	1	MINI PHARMACY COMPANY	1	MINI PHARMA	1		1	3	3	3	2				3
94	94	29	Male	MBBS	1		36	NA	15	1	150			2			1				LRTI	APD	GASTERITIES				1	1	4			TEXT & REFERENCE BOOK	1	TEXT BOOK & MEDICINE FORMULAS	2		2	FROM MY OWN KNOWLEDGE AS I WAS LEARNED	1	2	4	2	1				3
95	95	33	Male	HIGHER SECONDARY	3		48	2	15	2	MRP			2			1				COLD	PAIN	HEADACHE				2	1					2	SEMINAR	1	BOOK	1	MANY MANY ANTIBIOTICS IN THE MARKET	2	2	2	2	2				1
96	96	38	Male	HIGHER SECONDARY	3		180	2	10	2	MRP			1			2				COLD	COUGH	FEVER				3	1					2	BOOKS	2		1	DIFFICULT TO CHOOSE CORRECT ANTIBIOTIC	2	2	2	2	2				99
97	97	52	Male	GRADUATE	3		360	NA	20	1	20	2	MRP	2			2				PARALYSIS	JAUNDICE	ARTHARITIES				2	1	4			SIMS	1	SIMS	2		1	LACK OF INFORMATION	1	1	1	2	1	2			99
98	98	38	Male	GRADUATE	3		132	3	12	2	MRP			2			1				FEVER	COUGH	COLD	LOOSE MOTION			2	2					2	CIMS BOOK & INTERNET	2		2	LACK OF INFORMATION	2	2	4	2	2				2
99	99	36	Male	HIGHER SECONDARY	3		144	4	10	2	MRP			2			1	4		BUSINESS	FLU	FEVER	JOINT PAIN				1	4				DRUG OF CHOOSE	1	PROPER KNOWLEDGE	1	DRUG OF CHOICE	1	PROBLEM TO CHOOSE CORRECT ANTIBIOTIC	1	3	4	3	1	4			3
100	100	43	Male	B.SC	3		192	7	10	1	20	2	MRP	2			4			BUSINESS	FEVER	LOOSE MOTION	PAIN				2	1					1	PROPER KNOWLEDGE ABOUT ANTIBIOTIC	1	CIMS	1	PROPER ANTIBIOTIC SELECTION	1	2	3	2	2				2
101	101	41	Male	SOCIAL WORK IN MANAGEMENT	5		300	NA	NA	NA				2			99				FEVER	DYSENTRY	SKIN				1	2					1		1		1		1	1	2	1	1				99
102	102	37	Male	SECONDARY	5	PHARMACY WORKER	48	NA	NA	NA				2			4				FEVER	PAIN	GYANE				1	2					1		1		2		1	1	1	1	2				2
103	103	42	Male	B.COM	5	PROPRITER OF PHARMACY	216	NA	40	2	MRP			3			3				ASTHMA	GASTRIC	FEVER-COLD-COUGH				1	2					1		1		1		1	1	1	1	2				3
104	104	56	Male	HIGHER SECONDARY	5		420	5	30	2	MRP			2			1				FEVER	COLD	COUGH	STOMACH PAIN	ORTHO		2	2					2		2		2		2	2	4	2	4				2
105	105	63	Male	SECONDARY	5	PROPRITER OF PHARMACY	240	NA	25	2	MRP			1			1				COLD	FEVER	COUGH				2	1					2		2		2		4	3	3	3	4				99
106	106	61	Male	GRADUATE	3		384	NA	10.-12	1				1	2	3	1	2	3		FEVER	DIARRHEA	SKIN PROBLEM				1	4				BOOK AND EXPERIENCE	1		1		1		1	1	4	2	1	2			2	3
107	107	46	Male	HIGHER SECONDARY	5	PROPRITER OF PHARMACY	240	NA	10	2	MRP			3			4				FEVER	COLD	COUGH				2	2					2		2		1		1	2	2	2	1	2	3		99
108	108	36	Male	GRADUATE	5		180	NA	NA	2	MRP			2			3				FEVER	LOOSE MOTION	SKIN				1	1	2				1	MR,DOCTOR,PRESCRIPTION	2		1		4	2	4	2	99				99
109	109	49	Male	GRADUATE	3		420	NA	50-60	2	MRP			2			1				FEVER	COLD	COUGH	STOMACH PAIN	ORTHO		2	2					1	FROM DOCTOR	2		2	ENOUGH EXPERIENCE	1	2	2	2	4				2
110	110	52	Male	SECONDARY	2		264	2	7,-8	1	20	2	MRP	1			1				FEVER	COUGH&COLD	LOOSE MOTION				2	1					1	BOOKS,EXPERIENCE	1		1	DON'T KNOW IT WILL SOOTH HIM OR NOT	2	2	2	2	1				99
111	111	38	Male	B.A	5		48	NA	6.-7	2	MRP			2			3				FEVER	BODY PAIN	COLD				1	2					1		1	AS DOCTORS ADVICE	2		4	2	2	2	2				99
112	112	46	Male	HIGHER SECONDARY	3		288	10	30	2	MRP			1			1				BODY PAIN	JOINT PAIN	MALARIA				2	1					1	HAVE ALL THE INFORMATION	1	DRUG TODAY	1		2	5	2	2	4				2
113	113	68	Male	RMP	3		564	10	10	2	MRP			1			1				LOOSE STOOL	FEVER	PAIN				2	2					1	HAVING PROPER KNOWLEDGE OF ANTIBIOTIC	2		2	EXPERIENCE & PRACTICE	2	2	2	2	2				2
114	114	55	Male	SECONDARY	3		240	NA	3	2	MRP			2			1				FEVER	COLD	COUGH	STOMACH PAIN			2	1					1	BOOK	2		1	IF DON'T UNDERSTAND THE DISEASE	2	2	2	3	1				1
115	115	47	Male	HIGHER SECONDARY	3		192	1	10,-15	1	30	2	MRP	2			1				COLD	COUGH	FEVER	SKIN PROBLEM			1	1	2	4		BOOKS	1	BOOKS	1	CIMS	1	RESISTANCE HAS INCREASED	1	4	1	5	4				2
116	116	40	Male	SECONDARY	3		84	4	10	2	10,-20			2			1				FLU	INFLAMATION	DIARRHEA				2	2					1	OTHER PHYSICIAN	1		1	CAN'T DIAGNOSE THE PROPER DISEASE	2	2	4	2	2				2
117	117	43	Male	HIGHER SECONDARY	3		120	3	6	2	MRP			2			1				ARTHRARITIES	RTI	LOOSE MOTION				1	4				BOOK	1		1		2		2	2	1	2	2	4			2
118	118	48	Male	HIGHER SECONDARY	3		324	10	25-30	2	MRP			3			3				COUGH	COLD	FEVER	DIARRHEA			1	2					1	PRACTICING FOR LONG TIME	2		2	HAVE PROPER KNOWLEDGE	1	2	2	5	2				2
119	119	33	Female	HIGHER SECONDARY	4		57	NA	20	NA				2			2				DELIVERY	ACUTE GASTRO ENTERITIES	COPD				1	2					1	ACCORDING TO DOCTOR CONSULTATION	2		1	WITHOUT DOCTORS CONSULTATION IT'S DIFFICULT TO CHOOSE	2	4	4	2	4				99
120	120	35	Male	MBBS	1		60	NA	60-70	NA				1			1				TUBERCULOSIS	RTI	FEVER				2	1	2	3			1	INTERNET AND BOOKS	1	GOVT. OF WEST BENGAL GUIDELINE	2		1	3	4	1	2				2
121	121	77	Male	D.PHARM	5		540	2	6.-7	1	30			2			1				COUGH	COLD	LIVER PROBLEM	VIRAL FEVER			1	1					1	FROM MR,STUDY MATERIAL	1	PENECILIN	1		1	2	3	2	1				2	3
122	122	37	Male	B.A	3		228	2	10	2	MRP			2			1				FEVER	COUGH&COLD	LOOSE MOTION	BLOOD PRESSURE			2	1	2				1	SENIOR DOCTOR STUDY	2		1	NOT THAT MUCH CONFIDENT	2	2	2	2	2				99
123	123	38	Male	B.COM	5		180	NA	156	2	MRP			2			3				VIRAL FEVER	DIABETIES	LOOSE MOTION				1	1	2				99		2		99		3	3	3	2	99				99
124	124	31	Male	HIGHER SECONDARY	5	CHEMIST SHOP OWNER	180	NA	30	2	MRP			2			2				VOMITTING	DIARRHEA	FEVER-COLD-COUGH	ANEMIA			1	2	4			BOOKS	1	DOCTORS AND BOOKS	1		2	EXPERIENCE	2	4	4	2	1	2			3
125	125	40	Male	SECONDARY	5	CHEMIST SHOP	240	NA	100	2	MRP			3			3				FEVER	COUGH	COLD				1	1					2		2		2		1	1	1	1	4				99
126	126	46	Male	B.A	5	PROPRITER OF PHARMACY	216	NA	30	2	MRP			3			99				SUGAR	PRESSURE	ALLERGY				2	1					2		2		1		2	3	3	2	2				1
127	127	21	Male	B.COM	5	STAFF	16	NA	75	2	MRP			3			3				CARDIO	GASTRIC	PAIN				2	1					1		2		2		2	2	2	2	2				99
128	128	42	Male	HIGHER SECONDARY	5	PROPRITER OF PHARMACY	192	NA	20	2	MRP			3			3				SKIN PROBLEM	FEVER	ENT PROBLEM				2	2	3	4		GOOGLE SEARECH	99		2		1		2	2	4	2	4				99
129	129	58	Male	HIGHER SECONDARY	5	PHARMACY WORKER	24	NA	7,-8	2	MRP			3			3				FEVER	COLD	FLU				2	2					1	ACCORDING TO PRESCRIPTION	2		1		3	3	3	3	4				99
130	130	63	Male	B.A,B.ED	5		540	NA	NA	2	MRP			1			1	4			FEVER	COLD	COUGH				5	1					2		2		1		2	2	3	2	2				1	2
131	131	37	Female	SECONDARY	4		79	NA	14	NA				2			1				COLD	COUGH	DYSENTRY	FEVER			2	2					99		2		1		2	2	2	2	4				3
132	132	37	Female	B.A(H)	5		10	NA	NA	NA				NA			NA				HYPERTENSION	DIABETIES	ARI				1	2					NA		1		1`	IT IS DIFFICULT TO CHOOSE CORRECT ANTIBIOTIC FOR SERIOUS ILLNESS	1	1	1	1	2				3
133	133	51	Female	HIGHER SECONDARY	4		324	NA	90-100	NA				2			4			BUSINESS	FEVER	DIARRHEA	COUGH				1	2					1	FROM DOCTORS	1		2	TRAINING IS NEEDED	1	2	1	3	2				3
134	134	42	Female	GNM	4		108	NA	NA	NA				2			3				FEVER	DIARRHEA	RESPIRATORY DISEASE				1	2					2	THROUGH MEETING AT WORK PLACE	2		2	UNDER DOCTORS PRESCRIPTION	3	2	2	2	2				3
135	135	42	Male	SECONDARY	5		84	NA	40	2	MRP			3			4			BUSINESS	COUGH	COLD	DIARRHEA	FEVER			2	2					1	PRESCRIPTION	2		1	ONE ANTIBIOTIC USE FOR MANY DIAESE	2	2	2	2	2	4			99
136	136	45	Male	HIGHER SECONDARY	3		288	NA	10	2	MRP			2			2				COLD	COUGH	FEVER				2	2					2		2		1	SIDE EFFECT	2	4	4	2	4				99
137	137	36	Male	HIGHER SECONDARY	3		60	NA	12	2	MRP			2			3				RTI	UTI	DYSENTRY				2	4				BOOK, IDR	1	IDR	1	CMS	1	LACK OF INFORMATION	2	3	2	2	2				3
138	138	32	Male	GRADUATE	3		28	5	10,-12	2	MRP			2			1				SKIN	CHILD	COLD	COUGH			2	4				BOOK	1	BOOK	2		2	IF DISEASE IS INVESTIGATED	1	1	2	4	2				2
139	139	42	Male	SECONDARY	3		240	3	30	1	40			1			1				COLD	COUGH	FEVER	FIRST AID			2	1	4			CIMS	1	STUDY	1	DOCTOR ABDUL JABBAR	2	EXPERIENCE	2	2	2	2	2				2
140	140	45	Female	GNM PASSED	4		132	NA	40	NA				2			3				PAIN ABDOMAIN	TRAUMA	FRACTURE				1	4				BOOKS	2	EDUCATION TRAINING	2		2	INSUFFICIENT KNOWLEDGE	1	5	2	2	2				2
141	141	31	Male	DIPLOMA IN PHARMACY	5		24	NA	80	NA				3			1				RTI	ACUTE GASTRO ENTERITIES	SCABIES				1	3					1	FROM BOOK & INTERNET	1	PHARMACOLOGY, MEDICAL CHEMISTRY	1	FOR THEIR DOESN'T EXPLAIN PROPERLY	3	1	1	1	2				3
142	142	57	Female	GRADUATE	4		444	NA	80	NA				2			1				PAIN	FEVER	BRONCHO PNEUMONIA				1	4				BOOK	1	BOOK, STUDY	1		2	KNOWLEDGE	1	1	1	1	4				99
143	143	28	Male	GRADUATE	3		72	3	10	1	100			2			1				FEVER	DIARRHEA	GAS PROBLEM				1	1					1	MR & BOOK	2		2	BECAUSE ANTIBIOTIC STUDY IS WELL	1	5	2	2	3				3
144	144	44	Male	B.I.A.M	3		276	2	30	1	100			2			1				GASTRIC	RTI	TYPHOID				1	1					1	INTERNET	1	CMS	2	BY DEADLINE EDUCATION	1	3	1	1	2				2
145	145	36	Male	GRADUATE	3		168	5	10	1	30			2			4			BUSINESS	FEMALE DISEASE	RESPIRATORY DISEASE	SOFT TISSUE INJECTION				2	1	4			DRUG TODAY	1	STUDY	2		1	DIFFERENT DIAGNOSIS FOR DIFFERENT DISEASE SYNDROME	2	4	2	2	4				2
146	146	50	Male	GRADUATE	3		252	1	10	1	70			3			4			PRIVATE JOB	FEVER	COUGH	COLD	GASTRITIS			1	1	4			DRUG TODAY, MIMS, PHARMACOLOGY	1	BOOKS, DRUG TODAY, MIMS, PHARMACOLOGY	1	P.C.DAS OF PM	1	DUE TO PERFECT DIAGNOSIS	1	4	5	4	2	ORS			2
147	147	35	Female	HIGHER SECONDARY	5		24	NA	90-100	NA				2			4			BUSINESS	FEVER	COUGH	DIARRHEA				1	4				PHARMACOLOGY BOOK	1	ONLINE SOURCES	2		1	DIFFERENT ANTIBIOTIC FOR DIFFERENT DISEASES	2	2	2	4	2				3
148	148	40	Female	HIGHER SECONDARY	4		84	NA	120	NA				2			1				FEVER	DIARRHEA	ARI				2	2					2		2		1		2	2	2	2	2				99
149	149	50	Male	MBBS	1		170	NA	NA	NA				2			1	4			VIRAL INFECTION	STROKE	G I SYSTEM				1	2	4			WIORKSHOP, SEMINAR	2	REFRESHMENT TRAINING	2		1	LAB BACKUP PROBLEM	1	5	5	1	4				2	3
150	150	27	Female	HIGHER SECONDARY	4		41	NA	100	NA				2			2				DIARRHEA	FEVER	WEAKNESS				2	2					2	TRAINING IS NEEDED	2		2	DEPEND UPON ANTIBIOTIIC	2	3	3	3	2				99
151	151	40	Female	HIGHER SECONDARY	4		120	NA	90	NA				2			1				FEVER	ACUTE GASTRO ENTERITIES	ARI				1	2	3				2	INTERNET	2		2		1	2	5	2	2				99
152	152	29	Female	HIGHER SECONDARY	4		90	NA	100-110	NA				2			1				DIARRHEA	FEVER	WEAKNESS				4	2					2		2		1		2	2	2	2	2				99
153	153	38	Female	G.N.M	4		120	NA	100	NA				1			1				TUBERCULOSIS	RESPIRATORY DISEASE	DYSENTRY				2	2					1	PATIENT SATISFACTION	2		2	AS PRESCRIBED BY DOCTOR	2	3	2	2	2	ORS			2
154	154	36	Male	DIPLOMA IN PHARMACY	5		120	NA	200	NA				2			1				DIARRHEA	FEVER	COUGH				1	1					2		1	FROM BOOK	1	SPECIFIC ANTIBIOTIC SELECTION IS DIFFICULT	1	5	3	1	2				1
155	155	49	Male	DIPLOMA IN PHARMACY	5		288	NA	200	NA				2			1				DYSENTRY	FEVER	DIARRHEA				2	2					2		2		1		2	4	4	2	4				2
156	156	43	Female	GNM	4		180	NA	20	NA				1			1				DELIVERY	ACUTE GASTRO ENTERITIES	ASTHMA				2	2					1	FROM PHYSICIAN	2		1	WITHOUT DOCTORS CONSULTATION IT'S DIFFICULT TO CHOOSE	2	4	4	2	2				99
157	157	55	Male	MBBS	1		324	NA	280	NA				2			2				URTI	ACUTE GASTRO ENTERITIES	FEVER				2	4				BOOK	1	BOOKS	1	LITERATURE	1	WITHOUT INVESTIGATION IT IS DIFFICULT TO SELECT CORRECT ANTIBIOTIC	2	4	4	2	4				2
158	158	54	Male	MEDICAL GRADUATE	1		300	NA	150	NA				2			1				ARI	LOOSE MOTION	BREATHLESSNESS				1	2	3				1		1	STANDARD TREATMENT PROTOCOL	1	NEEDS INVESTIGATION	1	4	4	2	4				2
159	159	35	Female	GNM	4		24	NA	20	NA				2			1				ACUTE GASTRO ENTERITIES	VOMITING	FEVER				1	1	2			GOOGLE SEARECH	1	I OFTEN REFER TO GOOGLE OR WIKIPEDIA FOR DRUG	1	ISSUED BY WB HEALTH DEPARTMENT	1	SOMETIME BECAUSE EVERY PATIENT HAS ITS OWN BODY MECHANISM INCLUDING HYPERSENSIVITY	1	4	2	1	4				3
160	160	48	Male	D.PHARM	5		300	NA	30	NA				2			1				FEVER	RESPIRATORY DISEASE	INJURY				1	1					2	INFORMATION ON DRUG RESISTANT ANTIBIOTIC	2		1	TO STOP MISUSE OF ANTIBIOTIC	1	5	2	2	2				99
161	161	49	Male	SECONDARY	5		384	NA	10	2	MRP			1			1				FEVER	COLD	COUGH				2	2	4			BOOKS,JOURNAL	1		2		1		2	4	4	2	1	2			99
162	162	53	Male	SECONDARY	5	PROPRIETOR	396	NA	50	2	MRP			99			1				COLD	COUGH	PAIN	FEVER			2	2					2		2		1	I DON´T KNOW WHAT WILL SUIT.	2	2	2	2	4				2	3
163	163	40	Male	SECONDARY	5	PROPRITER OF PHARMACY	180	NA	10	2	MRP			2			2				FEVER	DYSENTRY	PAIN				1	2					2		2		2		1	3	3	3	4				99
164	164	67	Male	SCHOOL FINAL	5		480	NA	NA	NA				1			1				STOMACH ACHE	FEVER	INFECTION				1	2					1		2		1		1	4	1	1	4				2
165	165	33	Male	M.COM	5	PROPRITER OF PHARMACY	24	NA	10,-15	2	MRP			2			3				COLD	COUGH	DIARRHEA				2	1	2	3			2		2		1	NOT ENOUGH KNOWLEDGE	3	2	4	2	1				2
166	166	48	Male	HIGHER SECONDARY	5	PHARMACY WORKER	60	NA	10,-20	2	MRP			3			1				FEVER	COLD	HEADACHE				2	1					2		2		1	NO IDEA	2	2	4	2	2				99
167	167	29	Male	GRADUATE	5	PHARMACY WORKER	72	NA	20	2	MRP			3			1				FEVER	COLD	COUGH				2	1					1		2		1		3	2	4	2	2				3
168	168	58	Male	D.H.M.S	2		360	20	50	2	MRP			2			1				FEVER	MIGRAIN	AMEOTRIASIS				2	1					1		2		1		2	2	2	2	2				1
169	169	28	Male	HIGHER SECONDARY	5	CHEMIST SHOP STAFF	24	NA	40	2	MRP			2			1				FEVER	HEADACHE	LOOSE MOTION				1	4				SHOP OWNER	1	SHOP OWNER	2		1	DOES NOT HAVE THAT MUCH KNOWLEDGE	1	2	4	2	2	4			99
170	170	47	Male	B.A	2		276	NA	7,-8	1	50	2	MRP	2			1				ARSHO	BHAGNADOR	EKSIRA				2	4				MEDICAL BOOK	1	KNOWLEDGE FROM DOCTOR	2		1		2	2	2	2	2				99
171	171	40	Male	HIGHER SECONDARY	5		264	5	25	2	MRP LESS 10%			2			3				COUGH	COLD	FEVER				1	1					1		2		2	EXPERIENCE	1	1	5	1	1	2			99
172	172	49	Male	B.COM	5		180	NA	100	2	MRP			3			3				SUGGAR	FEVER	SKIN				2	2	3				1		1	DRUG TODAY	1		2	2	2	1	97				99
173	173	35	Female	M.A	5		168	NA	100	2	MRP			3			3				FEVER	COLD	COUGH	DIARRHEA			1	1	2	4		BOOK	1	PRESCRIPTION & BOOK	1	BOOK	1	EXPERIENCE	1	1	1	2	2	DOMPERIDONE			99
174	174	51	Male	B.A	3		360	NA	200	2	MRP			3			3				COUGH	FEVER	DIARRHEA	PAIN			1	1	2	3			1	EXPERIENCE	2		1	LACK OF KNOWLEDGE	2	2	2	4	1	2	ONDEM		2	3
175	175	24	Male	GRADUATE	5		6	NA	8	2	MRP			2			3				TEETH PAIN	RCT	SCALING				2	1					2		1		2		2	2	2	2	4				3
176	176	27	Male	GRADUATE	5		24	NA	50	2	MRP LESS 10%			3			4			BUSINESS	COLD	FEVER	BLOOD PRESSURE	BLOOD SUGAR			1	1	2				1	FROM MR	1	CIMS	2	SOME ANTIBIOTIC ARE APPLICABLE FOR PERTICULAR DISEASES	2	1	1	1	OFLOXACIN&ORINADAZOLE				99
177	177	47	Male	HIGHER SECONDARY	3		360	20	25	2	MRP			3			4				STOMACH ACHE	FEVER	HEADACHE				2	2					2	CONSULT WITH OTHER PHYSICIAN	1	DRUG TODAY	2	EXPERIENCE	2	2	2	2	4				99
178	178	48	Male	SECONDARY	3		180	NA	5	2	MRP+RS. 10			1			1				COLD	COUGH	FEVER	HEADACHE			1	1	2				1	CONSULT WITH OTHER PHYSICIAN	2		1	DIFFICULT TO CHOOSE CORRECT ANTIBIOTIC	1	2	3	3	2				99
179	179	32	Male	SECONDARY	3		24	10	15	2	MRP			1			1				COLD	DYSENTRY	STOMACH PAIN				1	2					1	BOOK	2		1		1	4	2	2	3				2
180	180	58	Male	D.PHARM	3		468	NA	10	2	MRP			2			1				FEVER	PAIN	GASTERITIES				2	2					1	OTHER PHYSICIAN	2		1	LACK OF EXPERIENCE	2	2	4	2	4				99
181	181	38	Male	GRADUATE	3		120	10	15	2	MRP			2			1				FEVER	DYSENTRY	COLD	COUGH			1	1	4			MEDICAL GUIDE BOOK	1	MEDICAL GUIDE BOOK	2		2	EXPERIENCE & KNOWLEDGE	2	4	4	2	2				99
182	182	54	Male	SECONDARY	3		36	NA	1	1	20			2			1				FEVER	COLD	COUGH	LOOSE MOTION			2	1					1	EXPERIENCE	2		2	AS PER EXPERIENCE	2	2	2	3	97				99
183	183	50	Male	HIGHER SECONDARY	3		132	2	3	1	30	2	MRP	1	2		1	2			FEVER	COUGH	DIARRHEA				2	3	4			DRUG TODAY, CIMS, PRACTICAL PRESCRIBER	1	DRUG TODAY, PRACTICAL PRESCRIBER	2		2	HAVE PROPER KNOWLEDGE	2	4	1	2	2	3	4		2
184	184	45	Female	B.SC	4		264	NA	35	NA				2			2				MCH	VACCINATION					2	2					2		2		1		2	2	3	4	2				3
185	185	35	Female	GNM	4		69	NA	100	NA				2			1				ARI	TUBERCULOSIS	SCABIES				1	3					1	INTERNET AND PHYSICIAN	2		1	LESS DIAGNOSTIC TEST ARE AVAILABLE	2	5	5	5	4				3
186	186	52	Male	MBBS	1		216	120	140	NA				2			2				FEVER	ANEMIA	RTI				1	1					2		1		2		1	2	2	2	2	3			3
187	187	38	Male	HIGHER SECONDARY	3		132	5	10	1	50	2	PRINT	2			1				FEVER	LOOSE MOTION	HTN				1	1				SIMS, MIMS	1	SIMS, MIMS	1	SIMS, MIMS	2	DRUG OF CHOICE ACCORDING TO DISCUSSION	1	3	5	4	2	ORS			2
188	188	59	Female	GNM	4		34	NA	NA	NA				2			4			BUSINESS	RTI	ACUTE GASTRO ENTERITIES	FEVER				1	2					1	FROM GNM MEDICAL BOOK	2		1	DIFFICULT TO CHOOSE CORRECT ANTIBIOTIC	1	4	1	1	2				3
189	189	34	Male	HIGHER SECONDARY	3		108	NA	20	1	30	2	MRP	2			1				PAIN	FEVER	DIARRHEA				1	1					1	MR	2		2		1	1	1	4	1				2
190	190	37	Female	GNM	4		118	NA	NA	NA				2			3				FEVER	INJURY	RESPIRATORY DISEASE				1	4				BOOK	1	LEAFLET	2		1		1	4	1	2	4				99
191	191	50	Female	B.SC	4		300	NA	NA	NA				2			3				FEVER	ACUTE GASTRO ENTERITIES	RESPIRATORY DISEASE				1	2					2		2		1		1	4	4	99	4				99
192	192	34	Female	B.A(H)	4		188	NA	NA	NA				2			3				FEVER	INJURY	PAIN IN ABDOMAIN				1	4				BOOK	1	LEAFLET	2		1		1	4	1	2	4				99
193	193	58	Female	M.SC	4		36	NA	NA	NA				2			1				DIARRHEA	FEVER	PAIN				1	4				BOOK	NA		2		1	NO PROVISION OF CULTURE TEST	2	4	4	2	4				3
194	194	30	Female	HIGHER SECONDARY	4		12	NA	70	NA				2			1				FEVER	DIARRHEA	POSIONING				1	2					1	FOR SIDE EFFECT	2		1	ABSENCE OF DOCTOR	1	1	1	1	2				3
195	195	60	Female	GNM	4		432	NA	100	NA				2			1				ANTINETAL MOTHER	POST LACS MOTHER	CT-CX				2	4				ACCORDING TO THIS PRESCRIPTION	2		1		2		2	2	2	2	4				99
196	196	32	Male	MBBS	1		36	NA	30	NA				2			4			BUSINESS	LOW BIRTH WEIGHT	NEONATAL SEPSIS	BIRTH ASPHYXIA				1	4	5			WIKIPEDIA, BOOK	1	BOOKS, INTERNET, PROPER TRAINING SNCU (FBNC PROTOCOL)	1	FBNC GUIDLINE	1	NOT AVAILABLE IN GOVERNMENT SET UP	1	4	2	2	4				3
197	197	62	Male	MBBS	1		204	NA	70	NA				2			1				COUGH	COLD	FEVER	DYSENTRY			2	1	2	3			1	BOOK, PHYSICIAN	1	DAVIDSON	1	DIFFICULT TO CONFIRM DIAGNOSIS	2	2	4	2	1	2			3
198	198	43	Male	MBBS	1		204	NA	50-60	NA				2			2				ANEMIA	PREG & FEVER	PREG & GE				1	4				PHARMACOLOGY BOOK	1	PHARMACOLOGY RESPECTIVE JOURNAL	1	MANUAL BOOK FROM WBHS	2		2	2	4	2	1				2	3
199	199	40	Female	HIGHER SECONDARY	4		96	NA	70	NA				2			1				SKIN PROBLEM	COUGH	COLD	LOOSE MOTION			2	2					2	TRAINING	2		1	DOCTOR PRESCRIBE, WE DON'T	2	2	4	2	2				99
200	200	62	Female	MBBS, DGO	1		420	NA	150-200	NA				1			1				GI INFECTION	RTI	BACKAGE				1	4				LITERATURE, BOOK	1		2		1	BECAME COMMON NOWADAY	1	5	3	2	4				3
201	201	50	Female	GNM	4		84	NA	15	NA				1			1				FEVER	PAIN ABDOMAIN	LOOSE MOTION				1	2					2	BOOKS	2		1	DUE TO LACK OF KNOWLEDGE	1	2	1	2	2				99
202	202	57	Male	MBBS	1		324	NA	10	NA				2			1				COPD	DM	IHD				1	4				BOOK, LITERATURE, CME	1	BOOK, LITERATURE, CME	2		2	EXPERIENCE	1	4	4	4	4				3
203	203	59	Male	MD DCH	1		360	NA	100	NA				2			1				MALNUTRITION	ARI	AGE				1	3				MANY SITES	1	TEXT BOOK & INTERNET	1	NO ANTIBIOTIC WITHOUT DEFINITE BACTERIAL SEPSIS	2		1	5	5	1	4				3
204	204	50	Male	MS (OPTHALMOLOGY)	1		120	NA	60-70	NA				1			1				ALLERGIC CONJUNTIVITIES	DIMNESS OF VISION	CATARACT				2	4				LISTANCE	1	LISTANCE	2		2		2	4	4	2	1				99
205	205	51	Male	MD (CAL), MS (CAL)	1		120	NA	100	NA				2			1				CSOM	PHARYNGITIS	TONSILLITIES	EPISPAIN			1	4				BOOK, LITERATURE	1	BOOK, LITERATURE	1		1	SOMETIMES DUE TO MIXED INFECTION	1	5	5	2	4				2
206	206	62	Male	MBBS	1		444	NA	50	NA				1			1				PNEUMONIA	DIARRHEA	FEVER				4					BOOKS	1	DAVIDSON	2		1	DON'T KNOW ABOUT THE REACTION OF ANTIBIOTIC	2	4	4	2	4				2	3
207	207	51	Male	MBBS	1		72	NA	50-60	NA				1			1				GI PROBLEM	CHEST INFECTION	SKIN INFECTION				2	1					1	MR, INTERNET	2		2	KNOW ABOUT NEWER ANTIBIOTIC	2	4	5	4	4				3
208	208	43	Female	GRADUATE	4		240	NA	40	NA				2			2				INJURY	COMMON COLD	DYSENTRY				1	4				ACADEMIC BOOKS	1	INTERNET	2		2		2	4	3	2	2				2
209	209	28	Male	MBBS	1		24	NA	400	NA				1			1				TYPHOID FEVER	ACUTE GASTRO ENTERITIES	PYREXIA OF UNKNOWN ORIGIN				2	4				MEDICAL BOOKS	1	K.D.TRIPATHI (PHARMA), INTERNET	2		1	WE TREAT OFTEN BY SEEING ONLY THE SYMPTOMS	2	5	4	1	3				2
210	210	30	Male	MBBS	1		72	NA	450	NA				2			1				RDS	DIARRHEA	FEVER				1	4				PHARMACOLOGY, K.D.TRIPATHI	1	PHARMACOLOGY, K.D.TRIPATHI	2		2	CLINICAL EXPERIENCE	1	4	5	1	2				3
211	211	42	Male	HIGHER SECONDARY	3		300	18	10	2	MRP			2			1				COLD	FEVER	LOOSE MOTION				2	2					1	PHYSICIAN	1	CIMS	1	SOMETIMES OTHER INFECTIONS CREATES PROBLEM	2	4	2	4	4				3
212	212	38	Male	SECONDARY	3		196	5,-7	5,-7	2	MRP+RS.30			1			3				FEVER	JOINT PAIN	COLD	COUGH			1	1	3			GOOGLE	1	MR+EXPERIENCE	2		2	EXPERIENCE OF WORK	1	1	1	1	2				1
213	213	57	Female	B.SC NURSING	4		404	NA	3,-4	NA				2			4			COMBINATION OF ALL	COPD	FEVER	INJURY				2	3					2		2		2	USUALLY DOCTOR DECIDE AND SELECT	2	4	2	3	4				3
214	214	59	Female	B.SC NURSING	4		1	NA	NA	NA				1			1				DIARRHEA	CVA	ARI				2	4				BOOKS	2		2		2		2	2	2	2	4				2
215	215	29	Male	MD	1		6	NA	150	NA				1			1				TINEA INFECTION	SCABIES	SEBORRHOEIES DERMATITIES				1	1	3			INTERNET	1	LITERATURE	2		2		1	2	2	2	4				2
216	216	28	Male	DNB GENERAL MEDICAL	1		18	NA	50	NA				1			1				HTN	RESPIRATORY TRACT INFECTION	HEADACHE				1	2					2	STUDY ON ANTIBIOTIC RESISTANCE	2		2		2	3	3	2	4				2
217	217	30	Male	MBBS	1		24	NA	50	NA				1			1				LRTI	HTN	DIABETIES				1	2	4			JOURNALS & ARTICLES	2		2		2		1	4	4	1	2				2
218	218	52	Female	MBBS	1		264	NA	50	NA				2			1				RTI	DIARRHEA	FEVER				1	1					1	LITERATURE/BOOK	1	SIMS, MIMS	1	BECAUSE MOSTLY ARE MIXED ANTIBIOTIC	1	5	2	1	4				3
219	219	44	Male	MD (BIOCHEMISTRY)	1		180	NA	100	NA				2			1				VIRAL FEVER	APD	PANCREATITIES				1	4				TEXT BOOK	1		2		2		1	4	1	1	4				2
220	220	43	Female	MD (PATHOLOGY)	1		16	NA	100	NA				2			1				ROUTINE BLOOD SLIDE	FNAC SLIDE	URINE SLIDE				1	3	4			TEXT BOOK	2	UPTO DATE KNOWLEDGE OF ANTIBIOTIC IS NEEDED	2		1	IT IS NOT POSSIBLE TO PREDICT WHICH ANTIBIOTIC IS RESISTANT AND WHICH IS USEFUL FOR A PARTICULAR PATIENT	2	5	5	1	4				2
221	221	38	Male	B.A	5	CHEMIST SHOP	252	NA	30-40	2	PRINT			2			3	4		BUSINESS	COLD	FEVER	LOOSE MOTION				2	2					1	FROM DOCTOR	1	CIMS,MIMS	1		1	1	3	2	2				2	3
222	222	53	Male	B.COM	5	PROPRITER OF PHARMACY	120	NA	60	2	MRP			3			4				FEVER	COLD	COUGH	SUGAR			2	2					1	FROM DOCTOR	2		1	DON'T KNOW IT WILL SOOTH HIM OR NOT	2	2	2	2	2				1
223	223	36	Male	MBA	5	PROPRIETER	60	NA	50	2	5-10% DISCOUNT ON MRP			3			3				SUGAR	BLOOD PRESSURE	COLD	COUGH			1	1	2				1	DOCTORS AND MEDICAL REPRESENTATIVES	1		1		2	3	2	2	1				NA
224	224	37	Male	B.A	5	PHARMACY WORKER	48	NA	40	2	MRP			2			1				FLU	INFLAMMATION	GYNAE				1	2	4			SENIORS	1	DOCTOR & SENIOR BROTHERS	2		1	IT'S DIFFICULT TO PREDICT	1	2	2	2	1				99
225	225	68	Male	MBBS	1		432	NA	10	1	50			3			1				FEVER	COUGH	DYSENTRY				1	2					1	MEDICINE BOOK	2		1		2	2	2	4	2				1
226	226	37	Male	GRADUATE	5	PROPRITER OF PHARMACY	120	NA	35	2	MRP			2			3				FEVER	DYSENTRY	COLD	GYNAE			1	2					1		1		1		3	2	4	3	2				99
227	227	29	Male	GRADUATE	5	PROPRITER OF PHARMACY	18	NA	30	2	MRP			2			3				FEVER	COLD	ALLERGY				1	3					1	GOOGLE	2		1		3	3	3	99	2				99
228	228	39	Male	SECONDARY	5	PHARMACY WORKER	252	NA	50-60	2	MRP			3			4				SUGAR	THYROID	GENERAL				1	2					1	DOCTOR PRESCRIPTION	2		1	TEST IS NEEDED TO IDENTIFY THE DISEASE	1	1	1	1	2				1
229	229	23	Male	B.COM	5	MEDICAL SHOP STAFF	24	NA	300	2	MRP			2			4			BUSINESS	SUGAR	BLOOD PRESSURE	LOOSE MOTION				1	3					1	SENIORS	2		2	ONLY GIVE AS PER PRESCRIPTION	3	2	1	2	99				99
230	230	42	Female	GNM	4		72	NA	70	NA				2			4			BUSINESS	BURN	PAIN ABDOMAIN	FRACTURE				1	4				BOOKS/JOURNAL	1	BOOKS	2		99		1	4	4	1	4				3
231	231	49	Male	B.A	5	PROPRITER OF PHARMACY	288	NA	40	2	MRP			3			3				FEVER	COLD&COUGH	LOOSE MOTION				2	2					1	DOCTOR	2		1		1	2	2	2	4				99
232	232	38	Male	B.COM	5	PHARMACY WORKER	240	NA	40	2	MRP			3			3	4		BUSINESS	FEVER	COUGH	COLD				2	1	2				1		2		1		2	2	4	2	4				99
233	233	21	Male	GRADUATE	5	PHARMACY WORKER	14	NA	100	2	MRP			3			4			BUSINSES	PAIN	COUGH	FEVER				2	1					1		2		2		3	2	2	3	1				99
234	234	69	Male	HIGHER SECONDARY	3		444	NA	2	1	50			2			1				DIARRHEA	TYPHOID	INFECTION				1	1					1	DRUG TODAY	1	DRUG TODAY	1		1	1	1	3	2	4			2
235	235	23	Male	GRADUATE	5	PHARMACY WORKER	108	NA	20-25	2	MRP			1	3		1				FEVER	COLD	PAIN				2	1	2	3		GOOGLE SEARECH	1		2		1	NOT IN MY HAND	1	1	4	1	2	4			99
236	236	29	Female	GNM PASSED	4		48	NA	30	NA				1			1				NEONETAL SEPSIS	BIRTH ASPHYNIA	NEONETAL JAUNDICE				1	3	4			GOOGLE, BOOKS	2	THROUGH ANY COURSE	2		2	THROUGH PROPER BLOOD TEST	2	2	5	2	4				2
237	237	30	Female	MBBS	1		24	NA	60	NA				2			1				NEONETAL SEPSIS	PRETERM	LOW BIRTH WEIGHT				1	2					1	FBNC GUIDLINE	1	FBNC GUIDLINE	2		2	4	3	2	2				3
238	238	43	Male	B.COM	5		60	NA	30	2	MRP			2			3				GASTRIC	FEVER	NEURO				1	1	2				1	DOCTOR & MR	1	CIMS,DRUG TODAY	2		2	2	2	2	OFLOXACIN&ORINADAZOLE				3
239	239	31	Male	MBBS	1		30	NA	250-300	NA				2			1				LOW BACK PAIN	HYPERTENSION	RTI				1	3				BOOKS,JOURNAL	1	KNOWLEDGE OBTAIN FROM BOOKS	1	PROVIDED FROM OUR DEPARTMENT	2	I HAVE ADEQUATE KNOWLEDGE ON ANTIBIOTIC USE	1	4	2	1	1				3
240	240	30	Female	B.SC	4		120	NA	100	NA				2			1				FEVER	COLD	COUGH	DIARRHEA			1	4				BOOKS	2		2		1	UNABLE TO UNDERSTAND	2	2	4	1	2				1
241	241	31	Male	MBBS	1		30	NA	260	NA				1			1				DIARRHEA	ARTHRIITIES	EDEMA				1	1	2				2	SKIN & PEADIATRIC DISEASE	2		1	AS BECAUSE ALL THE ANTIBIOTIC NEEDED ARE NOT AVAILABLE ALL THE TIME	2	4	4	1	2				3
242	242	58	Male	DHMS,FWT,EOT	1		324	NA	10	1	50			2			1				COLD	COUGH	DIARRHEA				2	1					1	MR	1	BOOK	1	FACE DIFFICULTY TO CHOOSE MEDICINE	1	3	4	1	1	2			3
243	243	38	Female	SECONDARY	3		156	10	2	1	30	2	MRP	2			3				RTI	FEVER					2	4				BOOK	1	MEDICAL REFRESHER	2		2	EXPERIENCE	1	4	5	2	4				3
244	244	47	Male	DIPLOMA IN PHARMACY	5		240	NA	80	NA				2			1				RTI	DYSENTRY	FEVER				2	2					1	DOCTORS	2		1	BY DISCUSSION WITH MEDICAL OFFICERS	2	4	4	2	4				2
245	245	54	Male	HIGHER SECONDARY	3		384	NA	30	2	MRP-10%			3			3				COLD	COUGH	FEVER	HEADACHE			1	1	2				1	SENIOR DOCTOR	1	DRUG TODAY	2	EXPERIENCE	1	2	2	2	2				99
246	246	41	Male	HIGHER SECONDARY	3		156	5	10	1	50			2			1				FEVER	RTI	WOUND				3	1					1	MR	1	BOOK	1	LACK OF INFORMATION	2	5	5	5	2				99
247	247	30	Female	GNM PASSED	4		84	NA	60	NA				2			1				COMMON COLD	LOOSE MOTION	FEVER				2	2					1	I COLLECT INFORMATION FROM PHYSICIAN, READ BOOK ETC	2		2	BECAUSE INFORMATION OBTAINED FROM PHYSICIANS	2	3	4	4	2				2
248	248	31	Male	BACHELOR & DENTAL	1		69	NA	100	NA				1			4			MOSTLY BELOW POVERTY LEVEL	COMMON INFECTION	SKIN DISEASE	G I TRACT INFECTION				1	4				BOOKS AND JOURNALS, BASIC MEDICINE	1	E-BOOK ARE AVAILABLE	2		1	SOMETIMES DUE TO LACK OF LAB INVESTIGATION	1	5	5	1	4				2
249	249	47	Male	GRADUATE	3		204	4,-5	15-20	2	MRP			3			3				COLD	ABDOMINAL PAIN	SKIN ALLERGY				1	4				FROM BOOK, MEDICAL JOURNAL	1	BOOK	1	FROM PHARMACOLOGY	2	DUE TO STUDY	1	4	4	4	2	4			2
250	250	45	Male	DIPLOMA IN PHARMACY	5		240	NA	60	NA				2			1				FEVER	COLD	COUGH	DYSENTRY	SKIN DISEASE		1	2	4			MEDICAL MAGAZINE, CIMS	2	PROFESSIONAL TRAINING	1	GOVT. OF WEST BENGAL GUIDELINE	1	DIFFICULT WITHOUT INVESTRIGATION	1	4	4	1	4				2
251	251	28	Female	B.SC NURSING	4		16	NA	70	NA				2			3				PAIN ABDOMAIN	BURN	FRACTURE				1	3				GOOGLE	1		2		1		2	1	4	2	1				3
252	252	36	Female	GNM PASSED	4		12	NA	70	NA				2			4			BUSINESS	PAIN ABDOMAIN	BURN	FRACTURE				1	4				BOOKS, TRAINING, JOURNAL	1	BOOKS	2		99		1	4	4	1	4				3
253	253	43	Female	GNM	4		216	NA	80	NA				3			1				RTI	FEVER	DYSENTRY				2	2					1		1		1	AS PER DOCTOR ORDER	3	4	4	3	4				2
254	254	51	Female	MBBS	1		144	NA	80	NA				3			2				RTI	FEVER	ALLERGY				2	3	4			HEALTH MAGAZINE	1	CIMS,MIMS	2		2	EXPERIENCE, HEALTRH MAGAZINE	2	5	4	4	1				3
255	255	44	Female	DIPLOMA IN GENERAL NURSING	4		240	NA	82	NA				2			1				RTI	DYSENTRY	FEVER				1	2					1	FROM MEDICAL OFFICER	2		2	BECAUSE FOR MY EXPERIENCE	2	3	2	2	4				2
256	256	31	Female	GNM	4		84	NA	50	NA				1			2				CVA	ACUTE GASTRO ENTERITIES	FEVER				2	2					1	DOCTORS	1	HOSPITAL GUIDANCE	2		2	2	2	2	2	CIPROFLOXACIN			3
257	257	40	Female	GNM	4		24	NA	50	NA				1			3				CADRO VESCULAR ACCIDENT	ACUTE GASTRO ENTERITIES	FEVER				2	2	3	4		LITERATURE	2		2		2		2	2	3	2	2				3
258	258	29	Female	HIGHER SECONDARY	4		120	NA	48	NA				1			1				POLYTRAUMA	FRACTURE	PHYSICAL INJURY				1	4				BOOKS	2		2		1		2	4	4	2	4				99
259	259	55	Male	D.C.M.S	1		336	NA	100	NA				1			2				PSYCHO-SOMATIC DISORDER	ACUTE GASTRO ENTERITIES	ARTI				1	3				MEDSCAP	1	TEXT BOOK & MEDICINE FORMULAS	1	TEXT BOOK & INTERNET	1	BECAUSE OF RESISTANCE AGAINST PARTICULAR DISEASE	1	5	5	5	4				2
260	260	31	Male	DNB PAEDIATRICS	1		36	NA	100	NA				1			1				BRONCHOLITIS	ACUTE GASTRO ENTERITIES	PNEUMONIA				1	2	3	4		MEDSCAPE, WHO WEBSITE, INDIAN JOURNAL OF PAEDIATRICS, AAP WEBSITE, RCPCH WEBSITE, STANDARD TEXTBOOK, NEW SON TEXT BOOK OF PAEDIATRICS, HARRISONS MEDICINE	1	ONLINE ACCESS	1	STANDARD GOVT OF INDIA GUIDLINE	1	AVAILABILITY OF DRUG, PATIENT COMPLAINCE	1	4	5	1	4				3
261	261	47	Male	DIPLOMA IN PHARMACY	5		140	NA	200	NA				2			1				ASTHMA	GI	ARI				1	3	4			FROM ACADEMIC KNOWLEDGE	2	LITERATURE	2		1	SOME TIME DOCTORS ARE PRESCRIBING MORE THAN ONE ANTIBIOTIC	2	4	4	4	4				2
262	262	27	Female	GNM PASSED	4		17	NA	10	NA				1			1				COPD	ACUTE GASTRO ENTERITIES	FEVER				1	2	3				1	FROM DOCTOR	2		2		1	2	1	2	2				1
263	263	59	Female	GNM PASSED	4		396	NA	30	NA				1			1				RTI	ACUTE GASTRO ENTERITIES	FEVER				2	2					1	FROM DOCTOR	2		2		2	2	2	2	4				99
264	264	26	Female	GNM	4		17	NA	25	NA				2			1				DIARRHEA	FEVER	COPD				1	2					1	FROM DOCTOR	2		1	UNAVAILABILITY OF DIAGNOSTIC TEST	1	4	5	99	2				3
265	265	44	Female	MBBS	1		30	NA	NA	NA				NA			NA										2	4				FROM TEXT BOOK	2		2		1		2	3	4	2	4				2
266	266	46	Male	MBBS	1		120	NA	100	NA				2			1	2			PNEUMONIA	ACUTE GASTRO ENTERITIES	FEVER				1	4				FROM TEXT BOOK	1	TEXT BOOK	1	TEXT BOOK GUIDELINES AND OTHER PROTOCOLS	2		1	4	4	1	4				3
267	267	50	Male	MBBS	1		288	NA	50	NA				2			1				RTI	ACUTE GASTRO ENTERITIES					1	4				PHARMACOLOGICAL BOOKS	2		2		2		2	4	4	2	4				2
268	268	30	Female	HIGHER SECONDARY	4		41	NA	10	NA				1			1				DIARRHEA	ACUTE GASTRO ENTERITIES	VOMITING				2	2					1	PHYSICIAN	2		2	ENOUGH EXPERIENCE	2	3	3	2	2				3
269	269	34	Female	GNM	4		36	NA	20	NA				1			1				FEVER	ACUTE GASTRO ENTERITIES	PREGNANCY				1	1				FROM DOCTOR	2	TRAINING IS NEEDED	2		2		1	2	4	2	1	2			3
270	270	39	Male	GRADUATE	3		180	2,-3	20	2	MRP			3			2				RTI	SKIN DISEASE	FEVER				1	1	2				1	BY MEDICAL REPRESENTATIVE AND OTHER PHYSICIAN	1	MUST COMPLETE ANTIBIOTIC DISEASE AVOID UNNECESSARY USE OF ANTIBIOTIC	1	I HAVE KNOWLEDGE ABOUT ANTIBIOTIC	1	5	4	1	4				2
271	271	30	Male	DNB, GENERAL	1		18	NA	60	NA				1			1				DIABETIES	RESPIRATORY TRACT INFECTION	FEVER				1	4				TEXT BOOK	1		1		2		1	5	2	1	1	2			2
272	272	48	Female	BA PASS	4		300	NA	100	NA				2			1				POST PERTUM HEMARAGE	ICLAYPIA					NA	2					1		2		NA		1	1	4	1	1	2			3
273	273	53	Female	GRADUATE	4		336	NA	30	NA				2			2				FLU	LOOSE MOTION	INJURY				2	2	4			FROM TRAINING	1	GET TO KNOW FROM TRAINING AND DOCTOR AND PHARMACIST	2		2		2	4	2	4	2				2	3
370	274	54	Female	MBBS, MD	1		228	NA	20	NA				2			1				CHOLEYASTITIS	HERNIA	COPD				3	3					1		1	GOVT PROTOCOL	1	AS PER GOVT PROTOCOL	3	3	3	2	4				2
369	275	31	Male	MS	1		6	NA	30	NA				2			1				REFRACTIVE ERROR	CATARACT	CONJUTIVITIS				2	3					2		2		1		2	5	5	2	4				2
274	276	49	Female	GRADUATE	4		277	1	17	NA				2			1				FEVER	DIARRHEA	COLD	COUGH			2	2					2		2		1	WE CAN'T DO ANY DIAGNOSIS	2	2	2	2	4				99
275	277	43	Female	MBBS, MS	1		12	NA	100-120	NA				2			1				REFRACTIVE ERROR	CATARACT	CORNEAL ULCER				1	4				BOOK	2	INTERNET & JOURNAL	1	GOVT. OF WEST BENGAL GUIDELINE	1	PATIENT WANTS QUICK RECOVERY	1	4	4	1	4				3
276	278	29	Female	HIGHER SECONDARY	4		15	NA	35	NA				1			1				COPD	ACUTE GASTRO ENTERITIES	FEVER				1	2	4			INTERNET, BOOKS	1	DOCTOR	2		1`	DON'T KNOW WHICH ANTIBIOTIC WILL REACT TO PATIENT	1	1	3	1	1				99
277	279	35	Male	MBBS	1		24	NA	50	NA				2			1				RTI	DIARRHEA					1	3				GOVT. WEBSITES	2	HARD COPY OF SUCH GUIDELINES TO BE PROVIDED TO ALL MEDICAL OFFICERS	1	NATIONAL GUIDELINE ON ANTIBIOTIC USE 2017	2	AS I FOLLOW GUIDELINE	1	5	5	1	4				2
367	280	45	Male	DNB,ORTHO,MRCS	1		144	NA	150	NA				99			99				OP	FRACTURE	SPONDELITIES				1	1	2	3	4		1	ALL SOURCES	1	ORTHO GUIDELINE	1		1	3	1	1	NA				2	3
383	281	60	Male	MBBS	1		72	NA	40	NA		NA		3			3				GASTROENTERITIS	RESPIRATORY TRACT INFECTION	FEVER				1	4				REFERENCE BOOKS	1	STANDARD TEXTBOOKS	1	WHO PROTOCOL	2	NO	1	4	4	1	4				2
278	282	26	Female	HIGHER SECONDARY	4		59	10,-15	15	NA				2			4				COLD	COUGH	WEAKNESS	FEVER			1	2					2		2		2	DON'T HAVE ENOUGH KNOWLEDGE ABOUT ANTIBIOTIC	4	2	1	2	4				2
368	283	39	Male	MS(GYO)	1		108	NA	50-60	NA				2			2				PID	COLD	FEVER	UTI			1	1	2	3			1	OTHER PHYSICIAN+TEXT+INTERNET	2		1		1	4	5	1	1				3
365	284	37	Male	MBBS	1		60	NA	30	NA				2			4			MISLENIOUS	BIRTH ASPHYNIA	PRETAM	SEPSIS				2	2					1		1	FBNC PROTOCOL	1	AS PROTOCOL BASED TREATMENT	2	4	4	2	4				2
279	285	58	Female	SECONDARY	4		456	15	NA	NA				3			1				DOTS	LEPROSY	ANEMIA				1	2					1		2		2		2	3	2	2	2				2
280	286	38	Female	SECONDARY	4		108	10	16	NA				2			1				ANTI-NATAL	POST-NATAL	DOTS	LEPROSY			1	2					1	DOCTORS	1	GOVT. OF WEST BENGAL GUIDELINE	2	DOCTOR PRESCRIBE MEDICINE FOR PATIENTS	2	3	3	5	2				2
281	287	39	Female	HIGHER SECONDARY	4		360	20	55	NA				2			1				ANEMIA	DIARRHEA	HYPERTENSION				2	2					1		2		2		2	2	2	3	4				99
282	288	44	Female	SECONDARY	4		84	12	10	NA				3			1				ANTI-NATAL	POST-NATAL	DOTS	LEPROSY			1	2					1		1	GOVT. OF WEST BENGAL GUIDELINE	1		2	3	4	4	2				99
283	289	46	Male	B.SC	5		276	NA	200	NA				2			1				COPD	ACUTE GASTRO ENTERITIES	PUO				1	4				BOOKS, LITERATURE	1	PHARMACOLOGY BY MURGESH	1	BOOK OF PHARMACOLOGY	2	I AM EDUCATED OF PHARMACY	2	5	4	2	2				2
284	290	37	Female	HIGHER SECONDARY	4		60	5	20	NA				2			1				COLD	COUGH	LOOSE MOTION	FEVER			2	2					2	TRAINING IS NEEDED	2		1	LACK OF INFORMATION	3	2	3	2	2	ORS			99
285	291	37	Female	HIGHER SECONDARY	4		180	NA	20	NA				1			1				INJURY	ACUTE GASTRO ENTERITIES	FEVER				2	2					1	FROM DOCTOR	2		2		2	2	2	4	2				2
286	292	50	Male	MBBS	1		84	NA	12	NA				1			2				CVA	POISION	SNAKE BITE				1	1	4			FROM MEDICAL BOOK	2	BOOK& LITERATURE	1	HOSPITAL GUIDANCE	1	INADEQUATE SUPPLY	1	4	3	1	1	2			2	3
287	293	50	Female	GNM	4		168	NA	30	NA				1			1				INJURY	PHYSICAL ASSULT	CHOLECYSTITIS				2	2					2	FROM DOCTOR	2		1	LACK OF KNOWLEDGE	2	2	2	2	2				3
288	294	37	Female	M.SC	4		84	NA	NA	NA				2			1				COPD	IHD	DIARRHEA				2	3				GOOGLE SEARECH	2	INSERVICE EDUCATION	1	HOSPITAL GUIDANCE	2	DOCTOR PRESCRIBE MEDICINE FOR PATIENTS	2	3	3	2	3	ORS			2
289	295	34	Female	B.COM	4		108	NA	50	NA				2			3				RTI	GENERAL SURGERY	CELLULITIES				2	2					1	WE ARE GETTING INFORMATION FROM ON DUTY SURGEON	2		2		3	3	3	2	1	2			1
374	296	44	Female	GRADUATE	4		288	NA	80	NA				1			1				FEVER	ARI	AGE				2	2					1		2		2	PROPER INVESTIGATION	2	1	2	2	4				3
290	297	33	Female	B.SC NURSING	4		84	NA	25	NA				2			3				SEPSIS	CONVULSION	JAUNDICE				1	2					2	IN-SERVICE COURSE	2		1	UNDER DOCTOR PRESCRIPTION	2	3	3	2	4				99
291	298	37	Female	B.COM/GNM	4		10	NA	60	NA				2			4			BUSINESS	ARI	ACUTE GASTRO ENTERITIES	FEVER				1	2	3	4		GOOGLE, BOOK (IDR)	2	BOOKS, TRAINING, SEMINAR, LECTURE, POSTERS	2		1	UNDER THE CONSULTATION OF PHYSICIAN	1	4	4	2	4	ZINC	PROBIOTIC		2	3
292	299	35	Female	MBBS	1		60	NA	30-40	NA				3			4			BUSINESS	RTI	ALIMENTARY DISORDERS	SKIN DISEASE				1	4				ACADEMIC BOOK	2	TRAINING IS NEEDED	1	ACCADEMIC BOOK+PRACTICE	1	NO UPTO DATE KNOWLEDGE ABOUT NEWER ANTIBIOTIC	1	4	3	1	2	ORS			2	3
293	300	42	Female	MA	4		264	NA	50	NA				2			1				RTI	PHYSICAL ASSULT	GENERAL SURGERY				2	2					1	SURGEON	2		NA		2	2	2	2	1	2			3
294	301	45	Female	GRADUATE	4		24	NA	90	NA				2			4			MIXED	FEVER	DIARRHEA	SKIN PROBLEM				1	4				BOOK	1	BOOK	2		2		2	4	4	2	2				2	3
372	302	35	Male	MD PAEDIATRICS	1		24	NA	150	NA				2			1				ARI	DIARRHEA	ENTERIC FEVER				1	4				BOOKS+JOURNALS	2	NEW JOURNALS & BOOKS	2		1		1	5	5	1	4				2
371	303	59	Female	HIGHER SECONDARY	4		180	NA	50	NA				1			1				HIGH BLOOD PRESSURE	DIARRHEA	FEVER	COMMON COLD			1	2					1	DOCTOR	2		1		2	2	4	2	2	ORS			99
375	304	38	Female	B.SC	4		148	NA	80	NA				2			1				FEVER	ARI	DIARRHEA	PIAN ABDOMAIN			1	2					1		2		1		1	3	3	2	2				3
376	305	58	Female	HIGHER SECONDARY	4		444	NA	80	NA				2			1				FEVER	DIARRHEA	RESPIRATORY DISTRESS				1	2					1		2		1		1	3	3	2	4				3
295	306	41	Female	GNM	4		216	NA	100-150	NA				2			1				FEVER	ACUTE GASTRO ENTERITIES	RTI				2	2					1		2		2		2	3	2	2	1	2			2	3
296	307	28	Female	GNM	4		48	NA	100-150	NA				2			1				FEVER	ACUTE GASTRO ENTERITIES	RTI				1	2					1		2		2		1	3	1	2	4				1	2	3
373	308	28	Female	POST GRADUATE	1		24	NA	100	NA				1			1				LEUCORHOEA	PROLAFSE	AUB				1	4				BOOKS	2		1	DRUG OF CHOICE SPECIFIED BY WHO	1	BECAUSE OF MULTIFACTORIAL ORIGIN	1	4	3	2	2				2
380	309	48	Male	MBBS	1		156	NA	100	NA				1			1				ARI	JOINT PAIN	COMMON COLD				1	4				BOOK, LITERATURE	2		1	GOVT. OF WEST BENGAL GUIDELINE	1	KNOWLEDGE IS REQUIRED MORE	1	4	3	1	2				2
297	310	40	Female	GNM	4		234	NA	50	NA				2			2				DYSENTRY	FEVER	COUGH	COLD			2	2	4			ACADEMIC BOOK	1	FROM DOCTOR	1	TO AVOID ANTIBIOTIC RESISTANCE	1	IN CASE OF DIARRHEA	1	4	4	2	2				2
298	311	50	Female	B.A(H)	4		276	5	25	NA				2			1				COPD	FEVER	DIARRHEA				1	2					2	TRAINING IS NEEDED	2		1	RIGHT COMBINATION AND DOSES ARE NOT AVAILABLE	2	4	4	4	2				99
299	312	35	Female	HIGHER SECONDARY	4		72	40	30	NA				2			1				TUBERCULOSIS	LEPROSY	FEVER				2	2					2	DOCTOR	2		99		99	99	3	3	2				2
384	313	51	Male	MS (DELHI) FIAMS	1		84	NA	90	NA		NA		2			1										1	4				BOOK	1	BOOK	2		1		1	5	5	2	4				2
300	314	44	Female	GRADUATE	4		144	NA	7	NA				2			1				DIARRHEA	COUGH	COLD	TUBERCULOSIS	LEPROSY		1	2					1	FROM BPHC	1	BPHC GUIDELINE	1	WITHOUT PERMISSION OF DOCTOR WE ARE UNABLE TO GIVE ANTIBIOTIC	2	4	3	2	4				99
301	315	57	Female	SECONDARY	4		408	NA	NA	NA				1			1				ARI	TUBERCULOSIS	COUGH	COLD			1	2					2	GUIDELINE	2		1	UNDER DOCTORS PRESCRIPTION	2	2	4	2	4				99
302	316	58	Female	HIGHER SECONDARY	4		408	50	100	NA				2			1				FEVER	DIARRHEA	COUGH	COLD			1	2					1	PITHAIKARY BPHC	2		99		99	5	3	99	4				99
303	317	59	Female	SECONDARY	4		456	10	NA	NA				1			1				FEVER	COUGH	COLD	DIARRHEA			1	4				PHC	1	PHC	2		2	EXPERIENCED	2	2	2	2	99				99
304	318	34	Female	SECONDARY	4		63	3	15	NA				2			1				FEVER	LOOSE MOTION	COUGH	COLD			2	2					2	FROM DOCTOR	2		2		2	2	2	2	2	ORS			3
305	319	46	Female	ANM	4		288	15	20	NA				1			1				DIARRHEA	ARI	FEVER				2	4				NURSING TRAINING	2	TRAINING	2		1	NOT ENOUGH KNOWLEDGE ABOUT ANTIBIOTIC	2	4	4	4	4				2
366	320	38	Male	MD	1		24	NA	10,-15	NA				2			2				ARI	HTN	DM				1	4				AUTHENTIC BOOK	1	BOOK	2		97		1	5	5	1	4				3
306	321	38	Male	MD, PHYSICIAN	1		36	NA	250	NA				1			1				FEVER	LOOSE MOTION	PAIN ABDOMAIN				1	3	4			FROM DEPT OF H&FW	1		1	FROM DEPT OF H&FW	2		1	5	4	2	4				2	3
307	322	44	Female	SECONDARY	4		96	3	25	NA				2			1				COLD	COUGH	FEVER				2	2					1	FROM BPHC	2		1	LACK OF INFORMATION ABOUT ANTIBIOTIC	2	2	2	3	4				99
308	323	28	Male	GRADUATE	1		5	NA	100	NA				2			1				ARI	ADD	ENTERIC FEVER				1	4				BOOKS	1	GOLD	1		1		1	4	3	2	2				1
309	324	60	Male	MBBS	1		384	NA	100	NA				2			1				LRTI	SKIN DISEASE	FEVER				2	3				LRTI	1	BOOKS & LITERATURE	2		2	I THINK I HAVE ACQUIRED KNOWLEDGE	2	4	3	4	4				2
310	325	60	MALE	MBBS	1		360	NA	100-150	NA				1			1				RTI	ACUTE GASTRO ENTERITIES	HYPERTENSION				2	3	4			INTERNET, BOOKS & LITERATURE	1	INTERNET	1	GOVT. OF WEST BENGAL GUIDELINE	1	IMMIDIATE INVESTIGATION ISN'T AVAILABLE	1	4	3	2	4				3
311	326	30	Female	HIGHER SECONDARY	4		24	NA	70	NA				2			1				ARI	DIARRHEA	FEVER				2	1					2		2		2		2	2	2	2	1				1
312	327	54	Male	MBBS	1		360	NA	250	NA				2			2				LOOSE MOTION	FEVER	PAIN				2	4				WB HEALTH BOOK	1	BOOKS	1	FROM GOVT.	2	TO MY OWN KNOWLEDGE	1	2	2	2	4				3
313	328	49	Male	MBBS	1		228	NA	250	NA				2			1				FEVER	DIARRHEA	ARI				1	4				DRUG RESERVE STORE	1	DRS	1	STANDARD TREATMENT PROTOCOL	1	DUE TO LACK OF INFRUSTRUCTURE IT IS DIFFICULT TO DIAGNOSE	1	4	4	5	2				2
314	329	29	Female	GNM	4		48	NA	25-28	NA				2			1				BIRTH ASPHYNIA	SEPSIS	CONVULSION				2	3	4			GOOGLE , DAVIDSON BOOK	1	REGULAR STUDY/PRACTICE	1	WHO	2	UNDER DOCTORS PRESCRIPTION	3	2	2	5	4				2
315	330	40	Female	B.SC NURSING	4		12	NA	25	NA				2			1				BIRTH ASPHYNIA	SEPSIS	RESPIRATORY DISTRESS				2	4				BOOK	1	INTERNET	1	HOSPITAL GUIDANCE	2		2	4	4	2	4				99
316	331	51	Male	MBBS	1		216	NA	250	NA				2			1				LRI	DIARRHEA	FEBRILE				1	4				BOOK & LITERATURE	1	BOOK	1	GOVT. OF WEST BENGAL GUIDELINE	2	ENOUGH EXPERIENCE	1	4	5	2	4				3
317	332	24	Female	MA	4		122	NA	50-60	NA				3			4			PRIVATE FACTORY WORKER	HYPERTENSION	WOMEN RELATED PROBLEM	MCH				1	3					2		1	THE SIDE EFFECTS RELATED TO EACH ANTIBIOTIC	1	NEED PROER INFORMATION & TRAINING	2	2	3	3	4				2
318	333	26	Female	B.SC NURSING	4		16	NA	60	NA				2			4			BUSINESS	ARI	ACUTE GASTRO ENTERITIES	FEVER				1	2	3			GOOGLE, BOOK (TRIPATHY PHARMACOLOGY)	2	BOOK, TRAINING, INTERNET, PHYSICIAN	2		1	UNDER THE CONSULTATION OF PHYSICIAN	1	3	4	1	4				2	3
319	334	70	Male	MBBS	1		264	NA	70	NA				1			1				ARI	PUS	COPD				1	1					1	BMOH, ACMOH,CMOH	2		2		1	3	2	1	2				2
320	335	25	Female	GNM PASSED	4		29	NA	30	NA				1			1				SEPSIS	BIRTH ASPHYNIA	NEONETAL				2	3	4			INTERNET, BOOKS	2	THROUGH ANYY TRAINING, CHART, POST	1		2		2	2	4	2	4				2
321	336	30	Female	GNM	4		30	NA	50	NA				1			1				ARI	ACUTE GASTRO ENTERITIES	ACUTE ENCHEFELITIES SYNDROME				1	2					1	FROM PHYSICIAN	2		1	DUE TO UNAVAILABILITY OF DRUG	2	2	4	2	1	2			2
322	337	50	Female	MBBS	1		120	NA	85	NA				1			1				RESPIRATORY DISTRESS	ACUTE GASTRO ENTERITIES	SKIN				1	1	3			OWN KNOWEDGE & PHARMACOLOGY	1		2		2	EXPERIENCE, HEALTRH MAGAZINE	1	4	5	3	4				2
323	338	30	Male	MBBS	1		6	NA	100	NA				1			1				URTI	DIARRHEA	ARTHARITIES				1	4					2	ONLINE SOURCES	2		1	WITOUT TEST IT IS DIFFICULT TOKNOW SENSITIVITY	1	5	5	3	4				3
324	339	26	Female	G.N.M	4		28	NA	70	NA				2			1	2			CVA	ACUTE GASTRO ENTERITIES	COPD				1	4				FROM MY ACADEMIC EDUCATION	2	ILLABORATE GUIDELINES NEEDED	2		1	LACK OF AVAILABILITY OF MEDICINE	1	1	3	2	1	2			2
325	340	27	Female	GNM PASSED	4		41	NA	70	NA				2			1	2			FEVER	LOOSE MOTION	CARDIAC PAIN				2	4				ACADEMIC KNOWLEDGE	1	ACADEMIC KNOWLEDGE	2		2		2	4	3	1	1	2			2
326	341	33	Male	MD PATHOLOGY	1		6	NA	50	NA				2			1				HYPERTENSION	DIABETES MELLITUS	COPD				1	4				BOOKS (HARRISON, KD TRIPATHI)	1	INETRNET RESOURCES FOR READY REFERENCE	2		2		1	4	2	1	2				3
327	342	38	Male	HIGHER SECONDARY	3		180	12	40	2	MRP LESS 10%			2			1				RTI	UTI	SOFT TISSUE INFECTION				2	1					1	MR	1	DRUG TODAY	1	LACK OF MEDICAL SUPPLY	1	4	1	1	4				2
328	343	33	Male	HIGHER SECONDARY	3		120	1,-2	5	2	MRP			2			1				FEVER	ABDOMAIN PAIN	HIPERTENSION				2	1	3				1	FROM MR AND INTERNET	1	PRACTICEOF MEDICINE BOOK	1	LACK OF TEST AND DRUGS	2	2	4	2	2	ORS			2
329	344	28	Female	MD, MEDICINE	1		5	NA	60	NA				2			2				CVA	SEPSIS	COPD				1	3	4			GOOGLE, MEDSCAPE, BOOK	2	JOURNAL, STORIES	2		1	CASE REPORTS ARE NOT PROVIDED AND NO FACILITY FOR DOING THAT	1	4	4	2	1				3
330	345	46	Male	MD, ANASTHESIA	1		108	NA	20	NA				2			1				PREGNANCY COMPLICATION	ORTHOPAEDIC CASES	HARNIA				1	4				ACADEMIC TEXTS	1	FROM ACADEMIC KNOWLEDGE	1	ANTIBIOTIC GUIDELINE AS PER ASA/AAGBI	1		1	4	2	1	4				2
331	346	45	Male	MD, GENERAL MEDICINE	1		156	NA	50	NA				2			3				DIABETES MELLITUS	HYPERTENSION	FEVER				1	4				BOOK, JOURNALS	1	BOOK, JOURNALS	2		1	culture examinations are expensive & not easily available	1	4	4	1	4				2
332	347	45	Male	MD, GENERAL MEDICINE	1		192	NA	20	1	200			2			3				DIABETES	HYPERTENSION	INFECTIOUS DISEASE				1	4				TEXT BOOK, JOURNALS	1	TEXT BOOK, JOURNALS	2		2		1	5	5	1	4				3
333	348	27	Male	BDS	1		17	NA	40	NA				2			1				DENTAL CARIES	CPINGIVITIS	ULCERATION OF MOUTH				1	4				TEXT BOOK ON PHARMACOLOGY	1		1	WHO	1	WHEN THE INFECTION ON ORAL STRUCTURE COMBINED WITH SKIN INFECTION OR GENERALISED INFECTION OF BODY	1	3	4	2	NA				3
334	349	61	Male	MD (G+O)	1		72	NA	12	NA				2			1				PET	OBSTRUCTUAL LABOUR	FIBROID UTERUS				1	4				BOOKS	1	FROM PHARMACOLOGY, INTERNET, PRINCIPLE OF HARRISON	2		1	NO FACILITY OF C/S	1	4	1	2	1	2			2
335	350	37	Male	MBBS, MD	1		6	NA	10	NA				2			1				HYPERTENSION	DM	COPD				1	4				TEXT BOOK	1	TEXT BOOK, LITERATURE, JOURNAL	2		1	CULTURE NOT ALWAYS AVAILABLE	1	3	5	2	2				2
336	351	42	Male	HIGHER SECONDARY	3		192	2,-3	40	1	40	2	MRP	1			1				COLD	COUGH	DIARRHEA				2	1					2		1	DAVIDSON	1	MULTI DRUG RESISTANT	1	4	4	2	4				2
337	352	35	Female	GNM	4		60	NA	20	NA				1			2				ARI	ACUTE GASTRO ENTERITIES	FEVER				2	2					1	FROM DOCTORS	2		2		1	2	2	2	1	2			2
382	353	58	Male	MD (PEDIATRICIAN)	1		46	NA	100-150	NA		NA		2			1				GASTROENTERITIS	ACUTE RESPIRATORY ILLNESS	WORM INFECTION	ANEMIA	PROTEIN ENERGY MALNUTRITION		1	3					2	NEW ANTIBIOTIC PROFILE NOT FULLY COVERED	2		1		1	5	5	1	4				2
338	354	28	Male	DNB,PAT	1		30	NA	80	NA				1			1				ACUTE RESPPIRATORY TRACT INFECTION	PNEUMONIA	ACUTE GERITOENTERITIES				1	2					1	ACADEMIC READING	1	NELSON PAEADIATRICS	2		1	4	4	1	4				2
339	355	37	Male	B.D.S (GRADUATE)	1		108	NA	60	NA				2			3				GUM BLEEDING	BROKEN TOOTH	PERIODONTITIS				1	1	2	3			1	INTERNET BOOKS	1		1		3	1	3	1	2				2
340	356	29	Male	DNB MEDICAL (PGT)	1		6	NA	100	NA				1			1				DM	HYPERTENSION	TYPO THYROIDISM				1	4				BOOKS	2		2		2		1	3	2	1	4				3
341	357	41	Male	MBBS, DCH	1		54	NA	100	NA				2			4				ARI	DIARRHEA	PAIN ABDOMAIN				1	3					1		1		2		1	5	2	1	4				2
342	358	48	Female	MBBS	1		204	NA	100-150	NA				2			1				RESPIRATORY DISTRESS	GASTRO INTISTINAL SYMPTOMS	PYREXIA				2	4				ACADEMIC SOURCES	1	TEXT BOOK	2		2		2	4	4	2	4				2
343	359	42	Female	GNM	4		228	NA	200-250	NA				2			1				FEVER	LOOSE MOTION	DELIVERY				2	2					2		2		2		2	4	4	2	4				2
344	360	40	Male	DCH	1		99	NA	120	NA				2			1				DIARRHEA	ARI	PEM				1	3	4			TEXT BOOK	1		1	TAP GUIDELINE	1	AS THE LAB FACILITY IS NOT AVAILABLE HERE	1	5	5	1	4				2
345	361	38	Female	GRADUATE	4		120	NA	40-50	NA				1			1				SKIN DISEASE	DIARRHEA	ARI				1	2					2		1	MEDICINE BOOKS	1		2	4	4	4	2				2
346	362	53	Female	GRADUATE	4		12	NA	40	NA				1			1				SKIN	DIARRHEA	RTI				2	4				ACCADEMIC BOOKS	2	TRAINING	2		1	NO SPECIFIC KNOWLEDGE	2	4	2	2	2				99
347	363	52	Male	MBBS, DPM	1		132	NA	100	NA				2			1				DEPRESSIVE EPISODE	ANXITY DISORDERS	PCYCHOSIS				2	1	2	3	4	TEXT BOOK, JOURNALS, INTERNET	1	INTERNET	2		1	PROPER ASSESSMENT REGARDING IMMUNE STATUS, OF THE PATIENT DIAGNOSIS ACCURACY AND ANTIBIOTIC IS LACKING	2	5	5	2	4				2	3
348	364	37	Female	MBBS	1		60	NA	8	NA				2			3				T2DM	HTN	SEPTICEMIA				1	4				ACADEMIC TEXT	2		1	WASHINGTON MANUAL	1	WE HAVE NO CCU CULTURE FACILITY	1	5	2	2	2				3
349	365	35	Female	MBBS	1		24	NA	12	NA				2			3				SEPTICEMIA	DM/RENEAL FLIURE/DKA	HTN				1	4				CCU GUIDELINE PROVIDED BY GOVT & ROBIN'S CCU GUIDELINE	1	CCU GUIDELINE PROVIDED BY GOVT & ROBIN'S CCU GUIDELINE	1	CCU GUIDELINE PROVIDED BY GOVT & ROBIN'S CCU GUIDELINE	1	SOMETIMES CONDITION OF CCU PATIENT CAN'T ALLOW US TO USE PROPER DOSE AND DEFINITIVE DOSE OF ANTIBIOTIC FOR THAT PATIENT	1	4	3	2	4				3
377	366	28	Male	DNB MEDICINE	1		6	NA	100	NA				2			1				HTN	DM	COPD				2	4				PHARMACOLOGY BOOK	1	PHARMACOLOGY BOOK	2		1		1	5	5	1	4				3
350	367	28	Female	MS	1		5	NA	30	NA				1			1				ACUTE UTERINE BLEEDING	PID	FIBROID UTERUS				1	4				BOOKS	2	BOOKS, INTERNET	2		1	DUE TO INCREASING SECONDARY INFECTION	2	3	2	2	2				3
351	368	33	Female	M.D	1		6	NA	NA	NA				2			1	3	4	MINING WORKERS	FEVER	DIARRHEA	RTI				1	4				TEXT BOOKS, MEDICAL JOURNALS	1	TEXT BOOK, STANNDARD TREATMENT GUIDELINES	2		2	ANTIBIOTIC USAGE DEPENDS ON CURATIVE ORGANISM DEPENDING ONCULTURAL REPORTS	1	5	4	2	4				3
352	369	46	Male	MD(PATHOLOGY)	1		186	NA	NA	NA				2			1				RTI	ACUTE GASTRO ENTERITIES	FEVER				1	1	4			TEXT BOOK	99		2		2		2	3	4	1	1	4			2
379	370	53	Male	MBBS	1		108	4/PM	40	1	70			2			1				FLU	COLD	FEVER	SKIN DISEASE	AGE		1	1	4			FROM BOOKS	2	FROM INTERNET	2		1	PUO, UTI	1	4	5	2	4				3
378	371	46	Male	MBBS	1		36	NA	100	NA				2			4				RTI	GE	FEVER				1	4				GUIDENCE TEXT	1		2		1		1	4	4	2	4				3
381	372	28	Male	MS(GENERAL SURGERY)	1		6	NA	130	NA				1			2				HYDROCELE	RENAC STONE	GALL STONE				1	4				STANDARD TEXT BOOK	1	STANDARD TEXT BOOK	2		1	BASED ON LOCAL ORGANISM	1	5	5	1	4				3
353	373	34	Male	MBBS	1		95	NA	350	NA				2			2				RTI	ACUTE DIARRHEAL DISEASE	SKIN INFECTION				1	3					1	INTERNETT & BOOK OF PHARMA	2		1	LACK OF INVESTIGATION AT PRIMARY LEVEL	1	4	4	2	2				3
354	374	27	Male	MBBS	1		6	NA	40	NA				1			2				DERNATOLOGICAL DISEASE	COLD	COUGH	DIARRHEA			1	4				ACADEMIC TEXT BOOK	2	BOOKS,INTERNET	2		1		1	3	3	1	1	2			2	3
355	375	38	Female	GRADUATE	4		120	NA	270	NA				2			1				FEVER	ACUTE GASTRO ENTERITIES	RESPIRATORY DISTRESS				2	2					1	FROM DOCTOR	2		2		2	4	2	2	2				3
356	376	38	Female	GNM	4		60	NA	200	NA				2			2				FEVER	ACUTE GASTRO ENTERITIES	COLD	COUGH	DELIVERY		2	2	4			ACADEMIC KNOWLEDGE	1	FROM ONDUTY MO	2		2		2	4	2	2	2				3
357	377	46	Male	MBBS	1		144	180	65	NA				2			2				RTI	DIARRHEA	SKIN				1	1	3			ACADEMIC TEXT	2	TEXT BOOK	2		1	LACK OF TREATMENT FACILITY	2	4	4	2	4				2
358	378	38	Female	HIGHER SECONDARY	4		5	NA	68	NA				2			2				DIARRHEA	FEVER	COUGH	COLD	SKIN DISEASE		1	2	3				1	FROM DOCTOR	2		2		2	4	3	4	2				2
359	379	30	Male	MBBS	1		28	NA	350	NA				1			1				ERTERIC FEVER	ACUTE GASTRO ENTERITIES	ARI				1	2	3	4		LITERATURE, JOURNALS, BOOK	1	BOOK & JOURNALS	1	ENTERIC FEVER	1	RESISTANCE	1	5	5	1	4				3
360	380	27	Female	HIGHER SECONDARY	4		42	NA	350	NA				1			1				ERTERIC FEVER	ACUTE GASTRO ENTERITIES	ARI				1	4				DHS	1		2		2		1	1	1	1	4				3
361	381	52	Female	MBBS, DGO	1		144	NA	150-200	NA				1			1				RTI	BAWEL PROBLEM	DIGESTION PROBLEM				1	3	4			RECENT BOOK (MEDICAL)	1	FROM MEDICAL BOOK	1		1	SHOULD BE USED ONLY WHEN NEEDED & WITH LOWER GROUP OF ANTIBIOTICS. BECAUSE LACK OF PROPER INVESTIGATION. PATIENT WANT EARLY MEDICINE	1	4	4	1	4				3
362	382	32	Male	B.U.M.S	2		24	5	100	NA				2			1				COPD	SKIN DISEASE	HTN				1	1	2	3			1	BOOK, INTERNET	1	HOSPITAL GUIDANCE	2		1	4	1	1	2				3
363	383	20	Male	B.H.M.S	2		12	NA	70	NA				2			1				DIABETIC	HIGH PRESSURE	ALLERGY				2	2	3				1	LIBRARY BOOK & DOCTOR	2		1	LACK OF DRUG	2	2	2	4	2				1
364	384	37	Male	MS	1		24	NA	150	NA				2			1				RTA	PAIN ABDOMAIN	WEAKNESS				1	1					1	MEDICAL BOOK	1	CDC	1		2	3	4	2	4				2
[truncated: 15 more columns]
